# Supplementary material for: Comparative proteomics and metabolomics reveals distinct host protein quality control and metabolic signatures during recombinant IL1-His and IL15-His expression in Nicotiana benthamiana
Source: PLoS One. 2026 Jul 20;21(7):e0353563. doi: 10.1371/journal.pone.0353563 (PMC13384282; doi:10.1371/journal.pone.0353563)
Supplement: S1 Table — (XLSX) [file pone.0353563.s006.xlsx]

## Sheet: Sheet1
Supplementary Table 1. LC-MS parameters for proteomic analysis
Metric	Value
Instrument	Agilent LC-QTOF 6545XT
Ionization Mode	Positive ion mode
Capillary Voltage	4000 V
Nozzle Voltage	500 V
Gas Temperature	325 C
Drying Gas Flow Rate	13 L/h
Nebulizer Pressure	35 psi
Column	Agilent Peptide Map
Column Dimensions	2.1 x150 mm
Particle Size	2.7 µm
Column Temperature	60 °C
Injection Volume	10 µl
Flow Rate	0.4 ml/min
Total Run Time	85 min
Gradient Time	75 min
LC gradient for proteomic analysis
Time (min)	%A	%B
0	100	0
2	100	0
35	80	20
55	70	30
65	50	50
70	10	90
75	10	90
80	100	0
85	100	0
Mobile Phase A	Water with 0.1% formic acid
Mobile Phase B	Acetonitrile with 0.1% formic acid
MS1 Mass Range	100-1700 m/z
MS2 Mass Range	25-1000 m/z
MS1 Scan Type	Full scan
MS2 Scan Type	Data-dependent
Collision Energy Model	Charge-dependent
CE for +1/+2	3.1 x((m/z)/100) + 1
CE for ≥ 3	3.6 x ((m/z)/100) - 4.8
