# Supplementary material for: Comparative proteomics and metabolomics reveals distinct host protein quality control and metabolic signatures during recombinant IL1-His and IL15-His expression in Nicotiana benthamiana
Source: PLoS One. 2026 Jul 20;21(7):e0353563. doi: 10.1371/journal.pone.0353563 (PMC13384282; doi:10.1371/journal.pone.0353563)
Supplement: S2 Table — (XLSX) [file pone.0353563.s007.xlsx]

## Sheet: Sheet1
Supplementary Table 2. LC-MS parameters for metabolomic analysis
Metric	Value
Instrument	Agilent LC-QTOF 6545XT
Ionization Mode	Positive and Negative ion mode
Capillary Voltage	4000 V (Pos) 300 V (Neg)
Nozzle Voltage	500 V
Gas Temperature	325 C
Drying Gas Flow Rate	13 L/h
Nebulizer Pressure	35 psi
Column	InfinityLab Poroshell (120 EC-C18)
Column Dimensions	2.1 x 100 mm
Particle Size	2.7 µm
Column Temperature	60 °C
Injection Volume	10 µl
Flow Rate	0.4 ml/min
Total Run Time	20 min
Gradient Time	17.5 min
LC gradient for metabolomic analysis
0	100	0
0.5	100	0
10.5	45	55
12.5	25	75
14	0	100
17	0	100
17.5	100	0
20	100	0
Mobile Phase A	Water with 0.1% formic acid
Mobile Phase B	Acetonitrile with 0.1% formic acid
MS1 Mass Range	40-1700 m/z
MS2 Mass Range	25-1000 m/z
MS1 Scan Type	Full scan
MS2 Scan Type	Data-dependent
Collision Energy Model	20 eV (Pos) 10 eV (Neg)
