# Supplementary material for: Comparative proteomics and metabolomics reveals distinct host protein quality control and metabolic signatures during recombinant IL1-His and IL15-His expression in Nicotiana benthamiana
Source: PLoS One. 2026 Jul 20;21(7):e0353563. doi: 10.1371/journal.pone.0353563 (PMC13384282; doi:10.1371/journal.pone.0353563)
Supplement: S3 Table — (XLSX) [file pone.0353563.s008.xlsx]

## Sheet: Full protein list
Supplementary Table 3. List of all high-confidence identified proteins in leaf samples
						LFQ Log2 transformed and imputed
						Day0			IL1-His			IL15-His			pBY
No	Protein ID	All protein IDs	Protein names	Protein/gene annotationProtein/gene annotation	Taxonomy name	Repeat 1	Repeat 2	Repeat 3	Repeat 1	Repeat 2	Repeat 3	Repeat 1	Repeat 2	Repeat 3	Repeat 1	Repeat 2	Repeat 3	Peptides	Razor + unique peptides	Unique peptides	Sequence coverage [%]	Unique + razor sequence coverage [%]	Unique sequence coverage [%]	Mol. weight [kDa]	Score	Intensity	MS/MS count	Gene Ontology (biological process)
1	A0A314KN30	A0A314KN30;A0A1U7XY18;A0A077DBL2;A0A1S4CSL9	20 kDa chaperonin, chloroplastic (Chaperonin 10) (Protein Cpn21)	CPN21_1 A4A49_18500	Nicotiana attenuata (Coyote tobacco)	13.8394	13.9135	14.5296	13.718	13.5669	13.6722	13.4945	13.7734	13.9976	14.1605	13.9668	13.9961	5	5	5	35.3	35.3	35.3	26.342	48.694	470350	39
2	Q9AT16	Q9AT16;Q8H6P9;A0A1U7YDJ1;A0A1J6KEI8;A0A0A7EAV4;A0A0A7EAN9;X5JM82	Ankyrin repeat domain-containing protein 2B-like (Ankyrin-repeat protein HBP1) (NTHK1-interacting protein 2)	LOC107793888 NEIP2	Nicotiana tabacum (Common tobacco)	13.1632	12.965	13.1074	12.3881	12.573	12.4116	12.2957	12.2534	12.4979	12.4317	12.6316	12.5737	2	2	2	7.7	7.7	7.7	37.317	12.882	127680	9
3	A0A9R6	A0A9R6;A0A1U7XTQ5;A0A1U7WSH0;A0A1S4AKB5;A0A1J6LBK1;A0A1J6IR29;A0A0A7HI84;A0A1S4BDS0;A0A1S3XDX6;A0A1U7WTF9;A0A1S3Y8K5;A0A1S4D357;A0A1U7Z0C3;A0A1U7XUJ4;A0A1U7Y5U1;A0A1J6KMK9	Histone H4	NtH4 LOC107780909 LOC107797021 LOC107803096 LOC107818856 LOC107818857	Nicotiana tabacum (Common tobacco)	12.5335	10.1178	9.72586	15.6025	12.4246	13.1354	14.9019	14.8043	13.7985	13.0434	11.5717	12.4514	3	3	3	29.1	29.1	29.1	11.425	18.178	242480	31	nucleosome assembly [GO:0006334]
4	A0A1S4DA91	A0A1S4DA91;U3SXQ9;Q9XHL7;A0A314L4W8;A0A314KP63;A0A1U7VMY7;A0A1U7VMH9;A0A1S4DA45;A0A1S3Z332;A0A1J6HY14;A0A0F7CYG6	Translationally-controlled tumor protein homolog	LOC107827662	Nicotiana tabacum (Common tobacco)	13.7085	13.4599	13.7333	14.0356	14.2409	13.8251	13.7296	13.9113	13.9998	14.1787	13.5848	14.2459	1	1	1	5.4	5.4	5.4	18.586	6.563	155840	28	developmental process [GO:0032502]
5	P09094	P09094;A0A314L013;A0A1U7XQW1;A0A1U7XD50;A0A1S4BYQ0;A0A1S3XFT6;A0A1J6IC35;A0A0K2GN10;A0A0F7JJ49;A0A0F7JIC2;A0A1U7WSS1;A0A1S4DBQ6;A0A1J6K992;A0A0F7JLU6	Glyceraldehyde-3-phosphate dehydrogenase, cytosolic (EC 1.2.1.12)	GAPC	Nicotiana tabacum (Common tobacco)	12.7102	9.94582	10.706	13.0376	12.9702	12.9141	14.5668	13.7017	13.013	12.252	12.3726	12.6145	1	1	1	4.3	4.3	4.3	35.533	7.9536	73076	7	glucose metabolic process [GO:0006006]; glycolytic process [GO:0006096]
6	A0A0F7R532	A0A0F7R532;A0A1U7YCN4;A0A1U7XUI2;A0A1U7W6T8;A0A1S4DHK3;S6A1Z8;A0A1S3Y0V1;A0A1S3XHF5;A0A1S3XC54;Q6SYB9;A0A248QJL3;Q9M7K8;A0A314KM64;S5ZQS1;A0A248QFH8;A0A1S4BD96;A0A1J6IRB6;A0A1S3XFL7;A0A1S3ZDB8;A0A1S3ZGP8;A0A248QEL2;A0A1S4AW51;A0A1S4C852;A0A1U7UX61;A0A1U7XV48;A0A1U7VGZ4;A0A1S4BN22;A0A1J6ISF3;A0A1S3XM83;A0A1U7Y8N5;A0A1S3XWB5;A0A1X9RIL3;A0A314KL33	S-adenosylmethionine synthase (EC 2.5.1.6)	NbSAMS1a	Nicotiana benthamiana	11.851	12.3371	11.2789	12.9387	12.75	12.5246	12.7445	13.6259	13.2501	13.6741	12.5441	13.6043	2	2	2	9.5	9.5	9.5	42.624	12.086	127360	11	one-carbon metabolic process [GO:0006730]; S-adenosylmethionine biosynthetic process [GO:0006556]
7	P83526	P83526;A0A1U7Y3V5;A0A1S3YVN4;A0A0K0PY61;Q6Q8B8;A0A1J6I815	Ferredoxin		Nicotiana tabacum (Common tobacco)	18.0215	18.2835	18.0119	13.9833	16.5545	16.7229	15.1368	15.4006	15.775	16.8683	16.7638	15.8437	2	2	2	45.4	45.4	45.4	10.443	64.155	2975100	91	electron transport chain [GO:0022900]; ferredoxin metabolic process [GO:0006124]
8	A0A140G1P7	A0A140G1P7;A0A286MUN6;Q3C1H4;A0A1U8QDQ2;P00823;A0A3G2CSD3;A0AAP9E4R9;A0A9W5AX44;A0A822UYZ5;A0A4D7YLY4;A0A4D7Y7C6;Q8UC74;A0A1S7PCV8;A0AB34WKK9;A0A176XE18;A0A120KI99;A0A0D0KFB2;A0A1B9TCS9;A0A1S7P559	ATP synthase subunit alpha	atpA NitaCp005	Nicotiana tabacum (Common tobacco)	12.9553	11.0634	10.7151	15.0393	12.7832	12.7091	14.4002	14.0826	13.3308	12.0363	11.5516	12.1654	8	8	8	21.7	21.7	21.7	55.422	51.473	500860	46	proton motive force-driven ATP synthesis [GO:0015986]
9	A0A140G1S2	A0A140G1S2;A0A1U8QDS9;A0A286MUQ8;Q3C1J5;A0A314L6T1;A0A1J6KCP4;P00826;T2KS02;T2KSF5;T2KSF3;T2KS36;T2KS32;A0A1S7PCR8;T2KRZ8;T2KS04;T2KS00;A0A1S7P6A0;A0A176XDV0;A0A822V078;A0A9W5AWD3;A0AAF0GTV8;A0A2L2LET3;D3XE02;A0AAE6EEW3;A0A546XVL2;A0A4D7YUB6;A0AAE6EKV2;T2KRB2;A0A420FL72;A0AAP9E4R0;A0AB34WJN5;Q8UC76;T2KRA4;T2KRA8;A0A0D0JRL4;A0A1S3YGJ0;A0A142G4R1;A0A142G4R0;A0A7M4CD44;A7U5X7;A0A2Z5FJW5;A0A2Z5FIZ3;A…	ATP synthase subunit beta (EC 7.1.2.2)	atpB NitaCp030	Nicotiana tabacum (Common tobacco)	13.5228	11.3456	11.608	15.5924	14.3088	14.2753	15.1353	14.8408	13.8397	12.8506	12.83	13.6997	9	9	8	24.3	24.3	22.1	53.539	72.926	592980	60	proton motive force-driven mitochondrial ATP synthesis [GO:0042776]
10	Q3C1J4	Q3C1J4;P00876;A0A1U8QDS2;A0A140G1S3;V9INI5;A0A1S4A401;A0A1J6IDB3;A0A1S4C957	Ribulose bisphosphate carboxylase large chain (RuBisCO large subunit) (EC 4.1.1.39)	rbcL	Nicotiana sylvestris (Wood tobacco) (South American tobacco)	17.0549	15.7554	15.8749	18.9772	17.0286	16.475	16.8465	16.5329	15.5206	16.2235	15.8036	16.8701	20	20	20	46.8	46.8	46.8	52.898	167.58	6404200	530	photorespiration [GO:0009853]; reductive pentose-phosphate cycle [GO:0019253]
11	A9CEY4	A9CEY4;A0AAE6EGG2;A0AAJ4TCG6;A0AB36EIC7;A0AB34WNP1;A0AAW8LWX9;A0AAP9E6W0;A0AAF0KGU0;A0AAE6ELM2;A0A176X512;A0A9W5B539;A0A822V1U2;A0A7Z7BP28;A0A546Y1R2;A0A4D7YXS4;A0A2W5H8X8;A0A1S7S6P2;A0A1S7RIQ1;A0AA44J8H0	AcrB/AcrD/AcrF family protein	Atu3274	Agrobacterium fabrum (strain C58 / ATCC 33970) (Agrobacterium tumefaciens (strain C58))	17.7716	14.6238	11.9146	18.6313	15.608	15.244	13.3533	15.069	15.1686	15.0107	15.2656	17.3531	1	1	1	1.1	1.1	1.1	111.45	6.6854	754410	3
12	A0A176X794	A0A176X794;T2KR77;A0A1S7QP55;T2KS14;A0A546Y5Z4;T2KRI1;Q6RSN6;T2KSE8;T2KS19;T2KS16;T2KS09;T2KRY8;T2KRI5;T2KRH8;T2KR82;T2KR72;T2KSE9;P50019;A0AB34WN62;A0AAW8LUF0;A0AAF0GWY3;A0AAE6EFX2;A0AAE6BMX8;A0A9W5B0S0;A0A822UWV0;A0A4Z1QT50;A0A420FRF6;A0A2W5F586;A0A2L2L772;A0A1S7NJ49;A0A0D0JF08	Chaperone protein DnaK (HSP70) (Heat shock 70 kDa protein) (Heat shock protein 70)	dnaK A7J57_03365	Agrobacterium tumefaciens	11.5965	11.2564	9.33542	13.3619	12.8405	12.8866	15.5202	14.5874	14.1393	12.3607	10.7858	12.5052	2	2	2	2.7	2.7	2.7	68.037	13.749	132380	12
13	A9CK57	A9CK57;A0AB36EEI0;A0AB34WT42;A0AAW8LT79;A0AAP9E0Y0;A0AAJ4TAI9;A0AAF0GYB4;A0AAE6EJ74;A0A9W5B1Y4;A0A822V1I3;A0A7Z7FRE2;A0A546Y737;A0A4D7YFS5;A0A2W5FGB9;A0A2L2L8P2;A0A1S7Q997;A0A1S7PXP2;A0A1B9U7L9;A0A176X7K2	ABC transporter, nucleotide binding/ATPase protein	aglK Atu0595	Agrobacterium fabrum (strain C58 / ATCC 33970) (Agrobacterium tumefaciens (strain C58))	10.7754	10.0934	9.92073	10.3583	10.4617	10.1452	13.9316	13.2526	13.5339	11.2581	10.9325	13.23	1	1	1	3.9	3.9	3.9	39.507	6.3215	42289	5
14	A0A1U7YG19	A0A1U7YG19;A0A1S4B0F5;A0A1S3ZEH0;A0A1J6HU64;A0A1U7WCC3;A0A314KQ15;A0A1U7VD34;A0A1S4A096;A0A1S3Y2X0;A0A1S3XCT6;A0A1S4A0M5;A0A1S3XT48;A0A314LJ57;A0A1S3Y316	Serine hydroxymethyltransferase (EC 2.1.2.1)	LOC104246713	Nicotiana sylvestris (Wood tobacco) (South American tobacco)	13.3576	13.1092	13.476	12.0505	12.9259	13.1133	14.3116	13.8899	13.165	12.2291	12.4278	12.9648	4	4	4	9.8	9.8	9.8	57.137	29.178	304990	29	glycine biosynthetic process from serine [GO:0019264]; tetrahydrofolate interconversion [GO:0035999]
15	A0A314LG33	A0A314LG33;A0A1U7YNN3;A0A1U7XB86;A0A1U7WMZ3;A0A1S4CJ62;A0A1S4C068;A0A1S4AYN5;A0A1S3XV78;A0A1J6K869;A0A1J6HV99	60s ribosomal protein l9-1	RPL9B_1 A4A49_13754	Nicotiana attenuata (Coyote tobacco)	11.0705	11.1783	9.62893	10.6131	11.5614	11.1181	11.2667	13.5299	11.6616	11.4504	11.0204	11.7743	1	1	1	7.7	7.7	7.7	22.016	6.9278	26416	2	cytoplasmic translation [GO:0002181]
16	A0A1J6K2T4	A0A1J6K2T4;A0A1S4BG28;A0A1J6I0V7;A0A1J6KD31;A0A1S3Y100;A0A1S3YWG7;A0A1S4BC47;A0A1U7WF75;A0A1U7WZT4;A0A1U7X7M9;O64448;A0A314KRN8;A0A314LCP2;O64444;A0A1U7YTQ8;A0A314LCF8;A0A1S4BMB0;A0A1S3YPE9;A0A1S3ZSU2;A0A1S3ZVQ8;P27491;A0A1S3ZVR6;A0A1J6IBA5;O64449;A0A314KME5;A0A1U7X8Y9;A0A1U7WZH7;A0A1S3ZYV8;A0A1S3Y8Q2;A0A1S3Y6H9;P27494;A0A1U7Y0W8;A0A1U7Y6Z1	Chlorophyll a-b binding protein, chloroplastic	CAB50_1 A4A49_61087	Nicotiana attenuata (Coyote tobacco)	11.3332	10.0912	9.77722	14.5431	10.5982	11.0551	15.0141	14.2799	13.3246	10.8489	10.64	10.4923	2	2	1	14.8	14.8	12	31.021	16.353	131370	15	photosynthesis, light harvesting [GO:0009765]
17	G1FNL9	G1FNL9;A0A1J6I144;P08299;P07053;A0A1U7Y952;A0A1S4BFY9;A0A1S4BFU2;A0A314KXX4	Pathogenesis-related protein 1		Nicotiana benthamiana	10.077	10.047	10.4558	12.187	13.8494	13.7988	13.479	13.245	14.1497	13.7739	14.9141	14.1327	1	1	1	5.6	5.6	5.6	17.663	6.7819	114880	18	defense response to other organism [GO:0098542]
18	A0A1U7VX09	A0A1U7VX09;A0A1S3ZMD4;A0A1J6I166;A0A1S4AIT0	Acyl carrier protein	LOC104217858	Nicotiana sylvestris (Wood tobacco) (South American tobacco)	14.1023	14.5686	14.8282	12.0169	13.4513	13.4578	13.1634	13.24	13.6348	14.4473	13.9888	14.3092	1	1	1	11.5	11.5	11.5	14.022	7.4297	173140	21
19	A5H0M3	A5H0M3;A0A1S3YLX8;A0A1J6JAA0;A0A1S3Z3L6;A0A1S4A3C7;P41372;A0A1U7XF96;A0A1J6KM39;A0A1S3ZL32;A0A1J6I2I5;Q9ST98;A0A1U7WSU4;A0A1J6IPE9;A0A1S4AK54;A0A1S4DHX9;A0A1U7XVU3;Q9ST99	Profilin		Nicotiana benthamiana	12.3937	12.5551	12.4009	12.331	12.7074	12.7132	12.6033	12.6836	12.9401	13.4103	13.045	13.0662	1	1	1	12.3	12.3	12.3	11.198	6.3879	78620	6
20	A0A1S4ATJ6	A0A1S4ATJ6;A0A1J6I4A9	Probable steroid-binding protein 3	LOC107801122	Nicotiana tabacum (Common tobacco)	12.5564	12.8069	12.6935	10.2198	11.6043	12.9869	12.8948	12.8941	13.2509	13.9014	13.3106	13.6199	1	1	1	16	16	16	10.936	8.2654	102670	6
21	A0A1U7YE93	A0A1U7YE93;A0A1S3Z4R3;A0A1J6I5S7;A0A1S3YYG2;E0X585	Glycine cleavage system P protein (EC 1.4.4.2)	LOC104243601	Nicotiana sylvestris (Wood tobacco) (South American tobacco)	14.2764	13.366	13.2116	14.9014	14.5762	14.637	15.5925	15.2748	14.7729	13.3504	13.5834	13.9257	8	8	8	10.6	10.6	10.6	114.18	58.474	857180	76	glycine decarboxylation via glycine cleavage system [GO:0019464]
22	Q08935	Q08935;A0A1U7WNJ3;A0A1S4CYJ5;A0A1J6I6K1;A0A1S4C530;A0A1S4C519	29 kDa ribonucleoprotein A, chloroplastic (CP29A)		Nicotiana sylvestris (Wood tobacco) (South American tobacco)	13.672	13.7254	13.6231	12.7463	11.6366	12.0224	12.1532	12.0736	11.6775	11.3435	11.4729	11.9633	1	1	1	7.7	7.7	7.7	29.674	15.412	121110	16	chloroplast rRNA processing [GO:1901259]; mRNA processing [GO:0006397]
23	A0A1S4CWV3	A0A1S4CWV3;A0A1J6I7D9;A0A1U7XN34;A0A1S3Z8Z4;A0A1J6K2W4;A0A1U7VGP0;A0A1S3XQ62;A0A1S4DGM0;A0A1J6IGW4;A0A1S3Y2I1;A0A1U7VNL8;F2VJ75;A0A1S4BD66;A0A1S3WYR8;A0A1S3ZX13;A0A1U7WGP6;A0A1J6IQW5	Fructose-bisphosphate aldolase (EC 4.1.2.13)	LOC107823486	Nicotiana tabacum (Common tobacco)	14.0097	13.31	13.2385	14.6123	12.9709	13.3411	14.1053	13.2626	12.7906	12.5508	12.034	12.777	4	4	4	18	18	18	42.577	38.503	283600	37	fructose 1,6-bisphosphate metabolic process [GO:0030388]; glycolytic process [GO:0006096]
24	A0A1J6I7W4	A0A1J6I7W4;A0A1U7W9F8;A0A1U7WQV7;A0A1S3XDQ8	ADP-ribosyl cyclase/cyclic ADP-ribose hydrolase (EC 3.2.2.6)	N_41 A4A49_23932	Nicotiana attenuata (Coyote tobacco)	10.0108	9.7115	11.0731	18.0724	11.2871	17.9936	10.7827	11.0376	11.6295	11.2004	10.6082	10.8553	1	1	1	0.9	0.9	0.9	141.8	6.568	548640	9	defense response [GO:0006952]; signal transduction [GO:0007165]
25	A0A1S3ZBM2	A0A1S3ZBM2;A0A1J6I7X2;A0A1U7XXW6;A0A1S4DQD9;A0A1S4DJK5;A0A1J6KCY7	Non-specific lipid-transfer protein-like protein At2g13820	LOC107785141	Nicotiana tabacum (Common tobacco)	13.5845	13.8699	13.7376	10.3754	10.3695	11.739	11.418	11.2755	11.6271	12.4717	12.2331	12.1878	1	1	1	6	6	6	18.138	7.9466	63816	9	lipid transport [GO:0006869]
26	A0A1U7W025	A0A1U7W025;A0A1S3XVM3;A0A1S3WYA8;A0A1J6I912	20 kDa chaperonin, chloroplastic (Chaperonin 10) (Protein Cpn21)	LOC104221237	Nicotiana sylvestris (Wood tobacco) (South American tobacco)	12.6391	12.7334	12.9935	12.6109	12.3884	12.3129	11.3045	12.4076	12.4992	12.5536	10.4954	12.5455	1	1	1	4.8	4.8	4.8	26.353	6.6939	55236	5
27	A0A314KLN5	A0A314KLN5;A0A1U7VQN7;A0A1S4BCN3;A0A1S3ZZL0;A0A1S3YIG1;A0A1J6IAK4;A0A314KSE0;A0A1S3Z4W7	phosphopyruvate hydratase (EC 4.2.1.11)	PGH1_0 A4A49_60402	Nicotiana attenuata (Coyote tobacco)	12.8374	13.1084	13.4668	13.4494	13.3188	13.3247	13.7302	13.1231	12.7993	12.8808	13.4633	13.5088	3	3	3	11.9	11.9	11.9	47.869	23.804	235600	25	glycolytic process [GO:0006096]
28	A0A1S4D459	A0A1S4D459;A0A1U7V1P2;A0A1S3ZY60;A0A1J6IB24;A0A1U7XE67;A0A1S4CCB3;A0A1J6I1W2;A0A1J6IRS8;E5L8B5;A0A1U7XIN0;A0A1S4DBP8;A0A1S4DRW2	Thioredoxin-1	LOC107825796	Nicotiana tabacum (Common tobacco)	13.1971	13.1389	13.283	11.477	12.5326	10.992	11.5533	11.9317	12.0671	12.9719	12.7938	12.1661	4	4	4	25.7	25.7	25.7	19.485	26.08	134700	19
29	A0A1S3YXG6	A0A1S3YXG6;A0A1J6IB42;A0A1U7VD24;A0A1S4CNK5;A0A1S3ZX20;Q9XQP4;A0A314KJT2;A0A1U7WVE5;A0A1S3ZM96;A0A1S3Z5T7;A0A1J6IUY6;A0A1U7WVE0;A0A1S4CQ52	Malate dehydrogenase (EC 1.1.1.37)	LOC107780752	Nicotiana tabacum (Common tobacco)	13.2969	13.5075	13.6437	13.8356	14.1057	14.1395	14.6076	14.5204	14.3517	14.2275	14.4885	14.4439	11	11	7	56.9	56.9	41.1	35.602	97.479	1432800	189	malate metabolic process [GO:0006108]; tricarboxylic acid cycle [GO:0006099]
30	A0A1U7WK03	A0A1U7WK03;A0A1U7WCC1;A0A1J6IE58;A0A1U7WZ44;A0A1S3ZSJ9;A0A1J6IIP5;A0A1S4BXT5;A0A1S4BXG8;A0A1S4AYA1;A0A1J6JTS2	40S ribosomal protein S5-like	LOC104227158	Nicotiana sylvestris (Wood tobacco) (South American tobacco)	10.8761	10.7144	11.0843	10.574	11.7027	10.5532	13.7102	13.3129	11.7664	11.3887	11.0098	11.4173	1	1	1	12.7	12.7	12.7	13.299	6.9455	36235	4	translation [GO:0006412]
31	A0A1J6IPD7	A0A1J6IPD7;A0A314LAB6;A0A1U7XL09;A0A1U7XCT8;A0A1U7X443;A0A1S4C8L1;A0A1S4AJE0;A0A1S3YM01;A0A1J6JPP2;A0A1J6J8S2;A0A1J6IEG7	40s ribosomal protein s18	RPS18A_2 A4A49_09250	Nicotiana attenuata (Coyote tobacco)	11.5478	9.9681	11.4758	11.534	12.221	11.8927	13.9524	13.7686	12.1165	10.9027	9.59861	10.9192	1	1	1	10.3	10.3	10.3	14.096	6.8215	43293	5	translation [GO:0006412]
32	A0A1J6IFX2	A0A1J6IFX2;A0A1U7WRS3;A0A1S4BSK7;A0A1S4BX10	Plastocyanin	PETE_1 A4A49_10556	Nicotiana attenuata (Coyote tobacco)	14.7715	15.181	15.2224	13.1073	15.2512	15.0225	13.8978	14.4348	14.8082	15.2416	15.0012	14.374	3	1	1	38.5	13.6	13.6	16.993	11.859	434140	42
33	P14170	P14170;A0A1J6IGH4;A0A1U7WUW3;A0A1S4A738;A0A1S3ZKM7	Osmotin	AP24	Nicotiana tabacum (Common tobacco)	10.328	10.3031	10.4154	11.0489	10.6297	11.6768	13.5946	13.1063	13.2731	11.3595	9.93442	11.0052	1	1	1	4.1	4.1	4.1	26.681	6.4439	32025	6	defense response [GO:0006952]
34	A0A1S3XPG2	A0A1S3XPG2;A0A1J6IH53;W0KRH1;A0A1U7XHG0;A0A1S4APX1;A0A1S4APZ2;A0A1S4DS24;A0A1J6IUN1;A0A1U7WHU2;A0A1S4DS03;A0A1S4CIZ9	Superoxide dismutase (EC 1.15.1.1)	LOC107767307	Nicotiana tabacum (Common tobacco)	13.4544	14.105	14.0231	11.3889	12.1848	13.0561	13.6437	13.3596	13.7772	13.9446	14.4761	13.8163	5	5	5	32.8	32.8	32.8	21.844	40.043	500660	69	response to light stimulus [GO:0009416]
35	P36688	P36688;A0A1U7WH55;A0A1S3YN45;A0A1J6IJB2;A0A1U7VAU6;A0A1U7YLP4;A0A1S3YK84;A0A1U7UUQ7;A0A1S3YRR0;A0A1J6I2L6;A0A1S3Z1T5	Large ribosomal subunit protein bL12c (50S ribosomal protein L12, chloroplastic) (CL12)		Nicotiana sylvestris (Wood tobacco) (South American tobacco)	15.2396	15.5094	15.7551	12.8202	14.0705	14.0906	13.6754	14.1747	14.1111	14.692	14.4609	14.5102	6	6	1	46.8	46.8	16.1	19.686	82.098	1061500	114	translation [GO:0006412]
36	A0A1U7X8P5	A0A1U7X8P5;A0A1S4B9H4;A0A1S3Z7S7;A0A1J6IKI6	Aminomethyltransferase (EC 2.1.2.10) (Glycine cleavage system T protein)	LOC104231511	Nicotiana sylvestris (Wood tobacco) (South American tobacco)	11.9079	10.5702	11.2551	12.0501	11.7424	12.3204	12.1074	12.0952	11.1013	10.7001	13.268	10.9082	1	1	1	4.7	4.7	4.7	44.192	6.3831	29666	1	glycine catabolic process [GO:0006546]
37	A0A1U7VMB2	A0A1U7VMB2;A0A1S3YFW6;A0A1J6ILL6	Acyl carrier protein	LOC104218654	Nicotiana sylvestris (Wood tobacco) (South American tobacco)	14.7534	15.0099	15.3267	11.8058	13.4571	13.4045	13.0576	11.6798	14.5693	10.381	14.692	14.0739	2	2	2	7.1	7.1	7.1	14.952	13.132	245680	14
38	A0A1S3Y6H3	A0A1S3Y6H3;P19683;A0A1U7WBV3;A0A1S3XX03;A0A1J6INA7;A0A1S3ZIC0	31 kDa ribonucleoprotein, chloroplastic-like	LOC107772527	Nicotiana tabacum (Common tobacco)	14.6763	14.4995	14.3429	14.2718	13.4106	13.5435	13.561	13.4409	13.3637	12.7712	13.1351	13.7653	1	1	1	10.6	10.6	10.6	18.399	12.41	249690	28	chloroplast rRNA processing [GO:1901259]
39	Q42962	Q42962;A0A1U7XH34;A0A1S3ZKZ4;A0A1S3Z828;A0A1J6INF9;A0A1S4BTZ7	Phosphoglycerate kinase, cytosolic (EC 2.7.2.3)		Nicotiana tabacum (Common tobacco)	11.0451	11.9664	10.4936	12.2333	12.7718	12.4636	11.021	12.6438	12.28	12.9924	9.80631	10.5984	4	1	1	15.5	2.5	2.5	42.364	6.3473	31985	5	gluconeogenesis [GO:0006094]; glycolytic process [GO:0006096]
40	A0A1U7YZ94	A0A1U7YZ94;A0A1S3ZK66;A0A1J6IP15;A0A1S3Z1R6	dihydroxy-acid dehydratase (EC 4.2.1.9)	LOC104249680	Nicotiana sylvestris (Wood tobacco) (South American tobacco)	11.6893	11.9352	13.6006	12.124	11.6942	12.2037	11.1568	12.0038	12.0359	12.2791	12.2608	12.2989	1	1	1	2.6	2.6	2.6	65.227	6.2963	49582	3	isoleucine biosynthetic process [GO:0009097]; L-valine biosynthetic process [GO:0009099]
41	A0A1U7VKW7	A0A1U7VKW7;A0A1S4DNF2;A0A1S3XWD3;A0A1J6IQG8;P35494	phosphoglycerate mutase (2,3-diphosphoglycerate-independent) (EC 5.4.2.12)	LOC104217145	Nicotiana sylvestris (Wood tobacco) (South American tobacco)	12.7663	12.5366	12.9701	13.4074	13.343	13.2813	13.4666	13.5761	13.7542	13.9244	13.7969	13.7697	3	3	2	4.8	4.8	3	61.093	21.255	251100	41	glucose catabolic process [GO:0006007]; glycolytic process [GO:0006096]; response to blue light [GO:0009637]; response to carbon dioxide [GO:0010037]; stomatal movement [GO:0010118]
42	A0A1J6IQK9	A0A1J6IQK9	Calvin cycle protein cp12-1, chloroplastic	CP12-1 A4A49_12833	Nicotiana attenuata (Coyote tobacco)	15.8912	16.3373	16.4668	14.8058	15.265	15.1968	14.6029	14.2942	14.8608	15.6484	15.5273	15.0871	7	2	2	50.8	32.6	32.6	14.344	79.205	896590	106	negative regulation of reductive pentose-phosphate cycle [GO:0080153]
43	A0A1J6IQR8	A0A1J6IQR8;A0A1S3YG65;A0A1U7VT74;A0A1S3Z1X1	ribose-5-phosphate isomerase (EC 5.3.1.6)	RPI3 A4A49_31149	Nicotiana attenuata (Coyote tobacco)	13.6599	13.7846	14.3183	12.2434	14.1416	14.3957	13.9233	13.5985	14.114	14.9932	14.6944	14.631	7	7	7	46.2	46.2	46.2	30.38	54.532	822040	84	pentose-phosphate shunt, non-oxidative branch [GO:0009052]
44	A0A1U7YX88	A0A1U7YX88;A0A1S3YRT4;A0A1J6ISQ5;A0A314KT99;A0A1S4B7D0;A0A1S3Y697;A0A1U7V3T4;A0A1S4CLA2	Glycine cleavage system H protein	LOC104248742	Nicotiana sylvestris (Wood tobacco) (South American tobacco)	15.2654	15.3885	15.5944	14.1601	14.9571	15.1221	13.9896	14.3115	14.3408	15.3297	15.477	14.9141	4	4	4	32.7	32.7	32.7	17.401	93.312	858850	100	glycine decarboxylation via glycine cleavage system [GO:0019464]; protein lipoylation [GO:0009249]
45	A0A1U7VN35	A0A1U7VN35;A0A1S4CDZ9;A0A1S4C8B7;A0A1J6ISU6	Fasciclin-like arabinogalactan protein 1	LOC104218886	Nicotiana sylvestris (Wood tobacco) (South American tobacco)	13.5985	13.5483	13.4718	13.8226	14.2071	12.56	13.5733	13.2026	13.6561	13.5872	12.4211	12.6158	2	2	2	7	7	7	43.999	56.028	148260	22
46	A0A1S4CQ01	A0A1S4CQ01;A0A1U7W1F0;A0A1S4DFI0;A0A1J6ISV8	Fasciclin-like arabinogalactan protein 1	LOC107821223	Nicotiana tabacum (Common tobacco)	13.6779	14.3624	14.174	10.2981	13.5558	13.2732	12.3704	12.9288	13.0635	13.8208	13.3012	13.2652	1	1	1	4.8	4.8	4.8	28.424	20.34	142190	23
47	P17514	P17514;A0A1U7XGX9;A0A1J6ITA3;P17513;A0A1S3Y236	Acidic endochitinase Q (EC 3.2.1.14) (Pathogenesis-related protein Q) (PR-Q)		Nicotiana tabacum (Common tobacco)	9.63679	10.1822	9.39751	14.3815	13.1768	13.7896	15.3606	15.2313	14.8793	14.5676	14.6691	15.1174	3	3	3	27.7	27.7	27.7	27.632	21.453	561770	56	cell wall macromolecule catabolic process [GO:0016998]; chitin catabolic process [GO:0006032]; defense response to fungus [GO:0050832]; polysaccharide catabolic process [GO:0000272]
48	A0A1U7VCZ8	A0A1U7VCZ8;A0A1S4D715;A0A1S4BLD2;A0A1J6IV38	LysM domain-containing GPI-anchored protein 2	LOC104215979	Nicotiana sylvestris (Wood tobacco) (South American tobacco)	11.3254	11.666	11.7574	9.82899	12.759	11.0801	11.5892	11.8254	11.1832	13.2595	13.4248	13.325	1	1	1	3.7	3.7	3.7	38.452	6.7351	49223	4
49	A0A1J6IVW1	A0A1J6IVW1;A0A1J6J4C0;A0A1S4AEW2;A0A1S4AF32;A0A1U7WU96;A0A1U7WQG2;A0A1S3XHR0;A0A1S3XHA9	21 kDa seed protein	ASP_6 A4A49_10357	Nicotiana attenuata (Coyote tobacco)	10.332	10.3382	9.87986	13.1318	12.2536	12.4902	12.8491	13.4839	13.4281	15.597	13.6464	15.0204	5	5	1	38.9	38.9	8.2	22.841	34.7	428030	37
50	A0A1U7VMY0	A0A1U7VMY0;A0A1S4A2R3;A0A1J6IW44;A0A1S3XAA8	Uncharacterized protein LOC104215578	LOC104215578	Nicotiana sylvestris (Wood tobacco) (South American tobacco)	13.867	13.9642	14.6351	11.9898	13.581	13.6873	12.4945	14.0571	14.2577	15.0009	14.8741	13.9675	3	3	3	21.7	21.7	21.7	12.177	62.825	402350	54
51	A0A1J6IXF2	A0A1J6IXF2	Dienelactone hydrolase domain-containing protein	A4A49_13305	Nicotiana attenuata (Coyote tobacco)	11.3534	10.6066	9.85193	10.2275	11.4219	10.5278	11.1921	13.2315	13.3738	13.7853	13.4077	13.4011	1	1	1	7	7	7	31.136	8.6111	57987	15
52	A0A1U7WUE6	A0A1U7WUE6;A0A1S4CGR1;A0A1J6IXF9	Phosphoglycerate kinase (EC 2.7.2.3)	LOC104227335	Nicotiana sylvestris (Wood tobacco) (South American tobacco)	13.1618	13.2143	13.5153	12.9175	14.3076	14.0097	14.0852	14.1065	14.0142	14.2522	14.458	14.1856	4	4	1	15.5	15.5	2.5	42.485	37.604	517720	80	gluconeogenesis [GO:0006094]; glycolytic process [GO:0006096]
53	Q9LRI2	Q9LRI2;Q2QFR3;C3RSF4;A0A1U7W460;A0A1J6J0W7	Cysteine protease (cysteine proteinase 3)	NTCP-23 LOC107784768	Nicotiana tabacum (Common tobacco)	10.3291	10.4221	10.5515	12.1479	12.5503	12.5823	10.536	11.6223	12.1277	12.8936	12.4774	12.5799	2	2	2	7.2	7.2	7.2	39.199	12.065	27069	4	immune response [GO:0006955]; phenylpropanoid biosynthetic process [GO:0009699]; positive regulation of apoptotic signaling pathway [GO:2001235]; proteolysis involved in protein catabolic process [GO:0051603]
54	A0A1J6J259	A0A1J6J259;A0A1U7XDX7;A0A1W5XFS7;I7GVS5;A0A1S4AX16;A0A1U7XAQ7;A0A1J6LB17;A0A1S4CVP2;A0A1S3YTD5;C9DFB9;A0A1U7WVU0;A0A1S3X8Z6;A0A1J6K125;A0A314KW59;A0A1S4B1B0;A0A1J6IP41;A0A1S4AE85;A0A1U7XSI8;A0A1U7VZU0;A0A1S3YB01;A0A314KQD0;D4P5A4;A0A1S4B3H0;A0A1S4D4H6;Q6L9F6;A0A1S3Z8J2;A0A1S3Z8A5;A0A1U7X1U5;A0A1U7XI18	Heat shock cognate 70 kDa protein 2	HSC-2_7 A4A49_37524	Nicotiana attenuata (Coyote tobacco)	10.8755	9.71289	10.147	12.0349	12.0682	11.9099	14.7251	14.5409	13.5228	11.4378	11.3701	12.0264	7	7	2	18.3	18.3	3.9	71.134	45.365	341320	35	response to stress [GO:0006950]
55	A0A1J6J4H9	A0A1J6J4H9	DUF538 domain-containing protein	A4A49_01853	Nicotiana attenuata (Coyote tobacco)	12.335	13.5819	13.7514	11.837	11.9726	11.8372	11.6926	11.639	11.7833	11.1289	11.975	12.0715	3	3	1	30.7	30.7	9.3	17.235	27.542	156950	14
56	A0A1U7XJM1	A0A1U7XJM1;A0A1S3ZTX1;A0A1J6J7C2;A0A1S3YC76	Superoxide dismutase [Cu-Zn] (EC 1.15.1.1)	LOC104239340	Nicotiana sylvestris (Wood tobacco) (South American tobacco)	13.2696	11.2805	12.3438	11.6473	16.6659	15.8009	14.1597	15.5514	16.7396	17.7276	17.0736	16.5781	5	5	5	34.9	34.9	34.9	15.205	38.386	2371500	170	cellular response to light intensity [GO:0071484]; cellular response to ozone [GO:0071457]; cellular response to salt stress [GO:0071472]; cellular response to UV-B [GO:0071493]
57	A0A1J6JCU7	A0A1J6JCU7	FHA domain-containing protein	A4A49_06980	Nicotiana attenuata (Coyote tobacco)	13.3778	13.5423	13.5448	12.5126	12.4444	12.2229	11.9524	11.5427	11.1218	11.5243	12.619	12.0495	1	1	1	11.5	11.5	11.5	22.358	9.1186	58554	8
58	A0A1U7WM95	A0A1U7WM95;A0A1S3ZDI1;A0A1J6JDU8;A0A1S4C7C1;A0A314KK16;A0A1U7X152;A0A1S4AGC9	transketolase (EC 2.2.1.1)	LOC104230044	Nicotiana sylvestris (Wood tobacco) (South American tobacco)	12.8419	12.2271	11.8255	15.0139	12.8461	13.9799	14.6961	14.2575	12.5824	12.6421	12.4441	13.0431	6	6	6	10.4	10.4	10.4	79.856	40.392	383110	40	pentose-phosphate shunt [GO:0006098]
59	A0A1J6JIC4	A0A1J6JIC4;A0A1S3ZXF3;A0A1S4CJV9;A0A1U7YID1;A0A314L717;A0A1S4CES1;A0A1U7VWI1;A0A1U7XY83;Q8H0G7;A0A1S4ARD7;A0A1J6K9E8;A0A1U7WUM8;A0A1S3YCJ0;A0A1S4ANL3;A0A1U7W339;A0A1S3Z7F9;A0A314KHD7;A0A1S3YIT9;A0A1U7WVK3;A0A314KH54;A0A1U7XJW0;A0A1J6ITG3;A0A1J6IBN6;A0A1S4ASD1;A0A1S4C2T9;A0A1U7YAA0;A0A314L4X1;A0A1J6ILB8;A0A1S3Y108;A0A1U7Z009;A0A1U7YHX2;A0A1S3Y2X9;A0A1U7Y6I9;A0A1J6JQ99;A0A1S4AGI6;A0A1J6IM04;A0A1J6K…	Histone H2A	A4A49_29055	Nicotiana attenuata (Coyote tobacco)	9.91851	8.99438	8.98934	14.6755	11.3567	10.0979	13.988	13.8304	12.865	10.613	11.274	10.8048	2	2	2	21.2	21.2	21.2	15.794	15.128	88350	18	heterochromatin organization [GO:0070828]
60	A0A1S4C3F4	A0A1S4C3F4;A0A1S4C341;A0A1J6JL21;A0A1U7YZN9;A0A1S3X6X3;A0A1U7YNC1;A0A1S3X6G9	Calreticulin	LOC107814655	Nicotiana tabacum (Common tobacco)	11.2772	9.92157	10.525	12.0154	11.5485	11.5844	14.1104	13.6357	13.3233	11.1165	10.5949	12.1922	2	2	2	6.3	6.3	6.3	43.373	11.522	90542	7	protein folding [GO:0006457]
61	A0A1J6JMP2	A0A1J6JMP2;A0A1J6KBF5;A0A1S4BMX4;A0A1S3Y6M1;A0A1U7VPD6;Q9FSF0;A0A1U7W6Z1;A0A314LAV4;A0A1S3Y9D7;A0A1S3Y927;A0A1S3XCK8;A0A1U7X7Q9;A0A1S4CBR9;A0A314LHK6;A0A1S4CBH8;A0A1S4CY76;A0A1U7X6J0	Malate dehydrogenase (EC 1.1.1.37)	MD1_2 A4A49_63960	Nicotiana attenuata (Coyote tobacco)	12.8677	12.0437	12.1798	13.3541	13.1395	13.2304	14.4652	13.8559	13.5885	12.6329	12.7311	13.2863	6	6	6	31.1	31.1	31.1	33.105	44.793	390810	36	malate metabolic process [GO:0006108]; tricarboxylic acid cycle [GO:0006099]
62	A0A1J6JRZ7	A0A1J6JRZ7;Q50LG5;A0A1U7X6C4;A0A1U7ULZ5;A0A1S4A594;A0A1S4C1T9;A0A1S3X9W2;A0A314KR60;A0A1U7X320;A0A1U7USM3;A0A1S4B600	Peroxidase (EC 1.11.1.7)	PERX_1 A4A49_38103	Nicotiana attenuata (Coyote tobacco)	8.04128	7.93304	7.96711	11.5558	11.0873	11.3282	11.6487	13.1247	13.8242	15.8264	13.9689	14.7959	6	6	6	25.9	25.9	25.9	38.674	41.661	476520	49	hydrogen peroxide catabolic process [GO:0042744]; response to oxidative stress [GO:0006979]
63	F8WQS4	F8WQS4;A0A1U7VCF1;A0A1S3X5D0;A0A1J6JVN2;A0A1S4BJ94;C9DFB8;A0A314KKM0;A0A1S4A422;A0A1U7Y4T2;A0A1S3XH26;A0A1J6L5U4;A0A1U7V741;A0A1S3ZGJ5	NAD(P)H dehydrogenase (quinone) (EC 1.6.5.2)	GR	Nicotiana benthamiana	13.3498	13.5307	13.4821	12.5036	14.0206	13.791	13.4686	13.6851	14.1762	14.5875	14.5467	14.0827	6	6	4	45.2	45.2	34.2	21.242	39.235	460970	47
64	A0A1U7YK83	A0A1U7YK83;A0A1S4A5I6;A0A1S3X0Z2;A0A1J6JWY8	Thylakoid lumenal 17.4 kDa protein, chloroplastic	LOC104245347	Nicotiana sylvestris (Wood tobacco) (South American tobacco)	13.1809	13.6862	13.8129	12.2392	13.0124	12.7729	12.5482	12.1519	12.4574	13.1819	13.2207	12.8614	3	3	3	17.6	17.6	17.6	25.846	23.509	191990	18
65	A0A1S4BYL5	A0A1S4BYL5;Q5QJ50;A0A1U7UNC6;A0A1U7Y396;A0A314KT96;A0A7G9U7I3;A0A7G9U7I2;Q76ME6;Q76MF3;A0A1J6JXG6;A0A1S3YRZ7;A0A1U7X869;A0A1S4BYL3;A0A1U7X6X4;A0A1U7XAD5;A0A1J6IIX5;A0A1S3XCV7;A0A1U7VIP4;A0A1S4D965;A0A1J6KRW3	Calmodulin-7 isoform X1	LOC107813260 LOC107779166	Nicotiana tabacum (Common tobacco)	14.2431	14.0519	13.7137	13.0792	14.0228	13.9748	13.4482	13.6021	13.8343	14.4743	13.7627	13.6841	2	2	2	27.6	27.6	27.6	20.779	16.781	411580	25
66	A0A1U7WW28	A0A1U7WW28;A0A1S4D091;A0A1S4CGZ8;A0A1J6K0V3;A0A1U7X792;A0A1S4DE96;A0A1S3XZ03;A0A1J6IJW8	4-hydroxy-4-methyl-2-oxoglutarate aldolase (HMG aldolase) (EC 4.1.1.112) (EC 4.1.3.17) (Oxaloacetate decarboxylase)	LOC104231498	Nicotiana sylvestris (Wood tobacco) (South American tobacco)	13.2272	13.2022	12.7612	12.0068	9.91972	12.0349	11.628	11.7237	12.2181	11.8641	11.9989	11.7772	2	2	2	12	12	12	17.783	12.151	78692	10	regulation of RNA metabolic process [GO:0051252]
67	A0A1U7YKF5	A0A1U7YKF5;A0A1S4AAR5;A0A1J6K2S8	Non-specific lipid transfer protein GPI-anchored 2-like	LOC104245400	Nicotiana sylvestris (Wood tobacco) (South American tobacco)	12.8466	12.9044	12.7956	12.5009	12.6734	12.443	11.9124	11.9785	12.3767	12.3032	12.7189	12.1994	1	1	1	4.7	4.7	4.7	19.731	7.1683	95324	10
68	A0A1S3YRD6	A0A1S3YRD6;A0A1U7WGJ2;A0A1S4AT26;A0A1J6K327	chitinase (EC 3.2.1.14)	LOC107778881	Nicotiana tabacum (Common tobacco)	10.6554	10.2004	9.41547	11.6255	12.3058	12.2364	10.7395	12.3282	12.2903	13.493	11.2844	12.3705	1	1	1	6.4	6.4	6.4	25.798	7.4906	33009	3	cell wall macromolecule catabolic process [GO:0016998]; chitin catabolic process [GO:0006032]; defense response [GO:0006952]; polysaccharide catabolic process [GO:0000272]
69	A0A1J6K445	A0A1J6K445;A0A1S4BG47;P27496;P27495;O64450;O64446;A0A1U7Y906;A0A1U7XMU4;A0A1U7WSL1;A0A1U7WWE3;A0A1S3Y820;A0A1S3Y974;A0A1S3XEU1;P27492;O64447;P27493;O64445;O64442;A0A1S4BG25;A0A314LFJ8;A0A1S3YD73;A0A1U7WN08;A0A1S4BPM1;A0A1S4BPJ4;A0A1S4BPJ2;A0A1S3Y8R2;A0A1S3Y8G4;A0A1S3Y8B9;A0A1U7XFU2;A0A1S3Y6G2;A0A1S3Y6U0	Chlorophyll a-b binding protein, chloroplastic	CAB16_1 A4A49_64377	Nicotiana attenuata (Coyote tobacco)	12.1674	11.3365	9.05243	13.3606	12.7314	12.3584	15.1085	14.486	12.6266	11.9182	11.4986	11.9811	2	1	1	16.1	13.1	13.1	28.297	6.9316	79508	3	photosynthesis, light harvesting [GO:0009765]
70	A0A1U7VIR8	A0A1U7VIR8;A0A1S4BDA7;A0A1J6KCU6;A0A1S4C3G5	thioredoxin-dependent peroxiredoxin (EC 1.11.1.24)	LOC104217636	Nicotiana sylvestris (Wood tobacco) (South American tobacco)	15.1943	15.7662	15.7186	15.0402	15.5089	15.5629	16.0228	15.6639	15.2682	15.431	15.345	15.5867	7	3	3	41.1	26.7	26.7	29.781	92.902	1591200	126	cell redox homeostasis [GO:0045454]; cellular response to stress [GO:0033554]; hydrogen peroxide catabolic process [GO:0042744]; response to oxidative stress [GO:0006979]
71	A0A1U7WBN2	A0A1U7WBN2;A0A1S4A1K3;A0A1J6KMP8;A0A1S4DLA8	Plastocyanin	LOC104222137	Nicotiana sylvestris (Wood tobacco) (South American tobacco)	18.2268	18.4643	18.2609	15.5717	18.4837	18.0867	16.5564	17.1983	18.1895	18.3122	18.3507	17.4868	3	3	2	38.9	38.9	24.6	16.998	90.195	7867400	257
72	I0B7J1	I0B7J1;A0A1J6KN28;Q84QE8;A0A1U7VU95;A0A1S3XLS3;Q40459;A0A1S4CLK5;A0A1U7UVM2;A0A1S3YCR6;A0A1S3ZKM6	Oxygen-evolving enhancer protein 1, chloroplastic (33 kDa subunit of oxygen evolving system of photosystem II) (33 kDa thylakoid membrane protein) (OEC 33 kDa subunit)	psbO1	Nicotiana benthamiana	16.0028	15.4099	15.1998	16.3552	15.4284	15.1991	15.1373	14.872	15.1376	14.5758	14.7665	14.6415	15	6	0	61.1	25.9	0	35.198	55.642	685360	58	photosystem II assembly [GO:0010207]; photosystem II stabilization [GO:0042549]
73	A0A1U7W3J4	A0A1U7W3J4;A0A1S4A194;A0A1S3YBI7;A0A1J6KPD9;A0A314KV46;A0A1U7WH27;A0A1S4ASX4	inorganic diphosphatase (EC 3.6.1.1)	LOC104220081	Nicotiana sylvestris (Wood tobacco) (South American tobacco)	13.4193	14.0821	14.5861	12.7701	13.3693	13.2919	13.3519	13.0875	12.8967	14.2951	13.5367	14.1023	3	3	3	11.4	11.4	11.4	32.377	18.591	185830	26	phosphate-containing compound metabolic process [GO:0006796]
74	A0A1U7V698	A0A1U7V698;A0A1S4D251;A0A1S3YRF9;A0A1J6KXN9	Ribosome-recycling factor, chloroplastic (Ribosome-releasing factor, chloroplastic)	LOC104214023	Nicotiana sylvestris (Wood tobacco) (South American tobacco)	12.8708	13.6741	13.9514	12.4447	12.6762	12.7656	11.9043	12.5471	12.521	12.7451	13.3938	12.858	1	1	1	7.5	7.5	7.5	29.765	9.9196	131310	13	plastid translation [GO:0032544]
75	A0A1U7VJA1	A0A1U7VJA1;A0A1S4DQF4;A0A1J6L4T1	Uncharacterized protein LOC104214458	LOC104214458	Nicotiana sylvestris (Wood tobacco) (South American tobacco)	13.1713	13.3916	13.4047	11.2711	11.8406	11.797	11.1464	11.2842	11.8036	10.7238	12.2202	11.8444	1	1	1	7	7	7	22.327	8.624	73194	8
76	A0A1S4CTD1	A0A1S4CTD1;A0A1J6L5S9;A0A1U7X0V6;A0A1S3ZME8	Blue copper protein	LOC107822452	Nicotiana tabacum (Common tobacco)	10.1956	10.4375	10.9049	13.2307	12.65	10.9628	13.0752	12.0489	13.4119	13.9804	13.5621	13.2377	1	1	1	3.8	3.8	3.8	34.55	6.8199	61425	5
77	Q9FEW1	Q9FEW1;P24091;A0A1S4D7J1;P08252;A0A1S3WXF3;V9HZ13	chitinase (EC 3.2.1.14)	chnb LOC104225377	Nicotiana sylvestris (Wood tobacco) (South American tobacco)	9.70234	11.1119	9.62523	13.4359	12.9007	14.1593	14.5319	14.0686	14.4617	14.4717	14.3283	14.967	3	3	3	16	16	16	34.711	22.464	408720	48	cell wall macromolecule catabolic process [GO:0016998]; chitin catabolic process [GO:0006032]; defense response to fungus [GO:0050832]; polysaccharide catabolic process [GO:0000272]
78	A0A1U7XMB3	A0A1U7XMB3;A0A1S3X2Z0;A0A314L4D6;A0A1S3XXM3;A0A1U7WBV5;A0A1S4D3H6;A0A1S4AAL1;A0A1J6JAH6	Triosephosphate isomerase, chloroplastic-like	LOC104235952	Nicotiana sylvestris (Wood tobacco) (South American tobacco)	14.9936	15.5203	15.6573	14.744	14.3782	14.6009	13.8637	14.2368	14.4824	15.3257	15.2197	14.9556	12	12	5	56	56	29.4	34.792	110.17	1912400	215	gluconeogenesis [GO:0006094]; glyceraldehyde-3-phosphate biosynthetic process [GO:0046166]; glycerol catabolic process [GO:0019563]; glycolytic process [GO:0006096]
79	A0A314KUY7	A0A314KUY7;A0A1U7VKK3;A0A1S4CQ81;A0A1S3X5Z4	2-methylene-furan-3-one reductase	EO_1 A4A49_37697	Nicotiana attenuata (Coyote tobacco)	12.52	12.3811	12.5332	12.3773	11.915	12.6925	12.9189	13.7367	12.7881	12.4294	12.5949	12.6154	1	1	1	5.9	5.9	5.9	41.188	7.2256	70036	2	alkaloid metabolic process [GO:0009820]
80	A0A1S3X711	A0A1S3X711;A0A1U7XQM8;A0A1S3Y7I8;A0A314KR73;A0A1J6IQP7	Phosphoribulokinase (EC 2.7.1.19)	LOC107761746	Nicotiana tabacum (Common tobacco)	13.7836	14.3427	14.1192	13.0028	13.1933	13.2715	14.3181	13.5774	12.9261	12.4998	11.3089	12.7084	4	4	4	18.2	18.2	18.2	45.123	26.629	269230	24	reductive pentose-phosphate cycle [GO:0019253]
81	A0A1S3X9H4	A0A1S3X9H4;A0A314LE61;A0A1U7UVS7;A0A1S3X9D6	Nucleoside diphosphate kinase (EC 2.7.4.6)	LOC107762688	Nicotiana tabacum (Common tobacco)	12.9968	12.7015	12.9421	10.4102	13.6839	13.3019	13.0928	13.4387	12.5839	13.6085	10.0771	10.3297	1	1	1	11.3	11.3	11.3	15.988	16.272	71519	12	CTP biosynthetic process [GO:0006241]; GTP biosynthetic process [GO:0006183]; response to hydrogen peroxide [GO:0042542]; UTP biosynthetic process [GO:0006228]
82	A0A1S3XBA9	A0A1S3XBA9;A0A314KJX5;A0A1U7WAC0;A0A1S4CEA3	Thylakoid lumenal 19 kDa protein, chloroplastic-like	LOC107763119	Nicotiana tabacum (Common tobacco)	12.8134	13.6823	13.5625	12.4299	12.8895	12.7308	12.556	12.905	12.6635	12.6673	12.6154	13.0026	2	2	2	17.5	17.5	17.5	26.946	19.231	120070	8	photosystem I assembly [GO:0048564]
83	A0A1U7YA91	A0A1U7YA91;A0A1S3XEQ3;A0A1S3XHL4;A0A1J6IG06;A0A1U7Y406	Thylakoid lumenal 15 kDa protein 1, chloroplastic isoform X1	LOC104245014	Nicotiana sylvestris (Wood tobacco) (South American tobacco)	13.7224	13.9475	13.668	12.3868	12.5779	12.7262	12.0319	12.1659	12.6046	13.2641	12.9615	13.195	4	4	4	35.1	35.1	35.1	23.291	37.215	310510	40
84	A0A314KJ95	A0A314KJ95;A0A1U7YP06;A0A1S4C9I1;A0A1S3XF65	Lactoylglutathione lyase (EC 4.4.1.5) (Glyoxalase I)	GLX1 A4A49_18211	Nicotiana attenuata (Coyote tobacco)	13.0217	13.5808	13.6029	12.3399	12.7413	12.7451	12.3235	12.3221	13.309	13.2021	13.4311	11.6959	2	2	2	16.2	16.2	16.2	26.063	21.635	110490	9
85	B8R519	B8R519;A0A1S3XNP1	Ubiquitin		Nicotiana benthamiana	12.5459	13.0473	13.4621	12.2964	10.7488	13.7264	12.8338	11.6335	13.8212	14.8167	13.9811	14.4334	1	1	1	25.4	25.4	25.4	7.5525	6.8976	120560	18
86	A0A1U7WC48	A0A1U7WC48;A0A1S4BCV5;A0A1S3XQ21;A0A314LFG0	Superoxide dismutase [Cu-Zn], chloroplastic (EC 1.15.1.1)	LOC104226043	Nicotiana sylvestris (Wood tobacco) (South American tobacco)	14.3032	13.7421	14.4855	12.4821	16.4297	15.7641	13.8405	14.6333	16.3859	15.8644	15.9427	15.198	4	4	4	27.3	27.3	27.3	22.516	38.643	946990	81
87	Q5EFR5	Q5EFR5;I0B7K0;I0B7J9;A0A1U7XQ53;A0A1S3XRM3;A0A1J6JUW3;A0A1S4C967;A0A1J6I2Q5;A0A1S4DCM1	16 kDa subunit of oxygen evolving system of photosystem II (OEC 16 kDa subunit)	psbQ	Nicotiana benthamiana	14.1486	13.5303	13.8078	14.9523	13.8383	13.4259	14.8897	14.3245	13.7785	13.1005	13.1723	13.4388	7	7	7	36.8	36.8	36.8	24.195	56.651	643590	64	photosynthetic electron transport chain [GO:0009767]
88	P24929	P24929;A0A1S3XSN6	Large ribosomal subunit protein bL12c (50S ribosomal protein L12, chloroplastic) (CL12)	RPL12	Nicotiana tabacum (Common tobacco)	14.0291	13.9647	14.0825	11.6908	12.1797	12.3777	12.1972	11.1591	12.0854	12.4814	10.529	12.3453	6	1	1	46.8	16.1	16.1	19.646	8.3502	75493	9	translation [GO:0006412]
89	I0B7J8	I0B7J8;A0A1U7VUM0;A0A1S3XWU9;U5YSN4;I0B7J7;A0A1J6I4M3;Q7DM39;A0A1S3ZDX5	23 kDa subunit of oxygen evolving system of photosystem II (23 kDa thylakoid membrane protein) (OEC 23 kDa subunit)	psbP4	Nicotiana benthamiana	15.6704	15.636	15.3818	15.0325	14.794	14.6916	15.1201	14.872	14.7732	14.1174	14.4382	14.3491	7	7	7	38.1	38.1	38.1	28.579	86.596	1281800	141	photosynthesis [GO:0015979]
90	A0A1U7UVW6	A0A1U7UVW6;A0A1S4BR43;A0A1S3Y3W0;A0A314L7E3	Thylakoid lumenal 16.5 kDa protein, chloroplastic	LOC104211042	Nicotiana sylvestris (Wood tobacco) (South American tobacco)	12.9549	12.9765	12.6986	11.1475	12.0645	10.3139	11.6177	12.1779	12.8059	13.6898	13.123	12.9719	2	2	2	10.8	10.8	10.8	24.038	11.977	99085	14	photosystem II repair [GO:0010206]
91	A0A1U7W0E9	A0A1U7W0E9;A0A1S3Y4L8;A0A1J6KJ02;A0A1S4DSG4	Thioredoxin reductase (EC 1.8.1.9)	LOC104218868	Nicotiana sylvestris (Wood tobacco) (South American tobacco)	10.1094	10.8213	10.5302	11.9058	12.5778	11.9516	11.1497	12.3742	12.2743	13.3723	13.0704	13.1085	3	3	3	10.4	10.4	10.4	39.078	19.432	64395	6	removal of superoxide radicals [GO:0019430]
92	A0A1U7WZG0	A0A1U7WZG0;A0A1U7WY53;A0A1S3YB08	Early nodulin-like protein 2 isoform X2	LOC104228765	Nicotiana sylvestris (Wood tobacco) (South American tobacco)	13.4243	13.34	13.2081	13.3611	13.6794	13.6289	13.3031	13.5093	13.9897	13.6334	14.1274	13.5477	3	1	1	11	2.3	2.3	37.982	6.2769	128010	18
93	A0A1U7WHF7	A0A1U7WHF7;A0A1S3YEX0;A0A1J6KTQ5;A0A1S4CJD5	Sedoheptulose-1,7-bisphosphatase, chloroplastic (EC 3.1.3.37) (SED(1,7)P2ase) (Sedoheptulose bisphosphatase)	LOC104226404	Nicotiana sylvestris (Wood tobacco) (South American tobacco)	16.4069	16.4322	16.3827	15.5981	16.0274	16.0118	15.7745	15.9534	16.0326	15.3934	16.0086	15.5108	13	13	5	35.6	35.6	14.2	42.522	92.198	1614300	138	fructose 1,6-bisphosphate metabolic process [GO:0030388]; fructose 6-phosphate metabolic process [GO:0006002]; fructose metabolic process [GO:0006000]; gluconeogenesis [GO:0006094]; reductive pentose-phosphate cycle [GO:0019253]; sucrose biosynthetic process [GO:0005986]
94	A0A1S3YHI6	A0A1S3YHI6;A0A314KQW0	GATA type zinc finger protein asd-4	LOC107776224	Nicotiana tabacum (Common tobacco)	14.5155	14.5089	14.0048	13.0044	13.8933	13.7103	12.6476	13.6732	14.2251	14.389	14.6079	11.4946	5	1	1	29.4	10.9	10.9	21.563	11.517	171940	20	regulation of abscisic acid biosynthetic process [GO:0010115]; response to heat [GO:0009408]
95	A0A1U7W295	A0A1U7W295;A0A1S3YL10	Uncharacterized protein LOC104219388	LOC104219388	Nicotiana sylvestris (Wood tobacco) (South American tobacco)	12.5584	13.3444	12.7269	11.294	12.4683	12.4283	11.5131	12.4168	13.7934	13.4723	13.6809	12.498	1	1	1	23.5	23.5	23.5	10.721	12.999	81494	11
96	A0A314L267	A0A314L267;A0A1S3YQZ1;A0A1S4CRR0;A0A1U7WS15;A0A1S3XQV0	Non-specific lipid transfer protein gpi-anchored 1	LTPG1 A4A49_10900	Nicotiana attenuata (Coyote tobacco)	14.5128	14.9357	14.6323	13.825	14.263	14.4116	13.6843	13.2338	13.6599	13.9761	14.449	13.9038	6	6	6	35.8	35.8	35.8	19.301	56.948	565590	66
97	A0A1U7YBU4	A0A1U7YBU4;A0A1S3YUQ9;A0A1S4B3Y9;A0A314KT72	Chloroplast stem-loop binding protein of 41 kDa a, chloroplastic	LOC104242851	Nicotiana sylvestris (Wood tobacco) (South American tobacco)	13.6823	13.9757	14.3864	13.6044	13.0981	14.0183	13.8159	12.7461	13.6198	12.6655	13.8617	13.8638	5	5	5	23.1	23.1	23.1	43.564	38.685	364930	43	monosaccharide metabolic process [GO:0005996]
98	A0A1S3YUT4	A0A1S3YUT4;A0A1U7Y148;A0A1S3YG63;A0A1J6ILT0	monodehydroascorbate reductase (NADH) (EC 1.6.5.4)	LOC107779915	Nicotiana tabacum (Common tobacco)	11.4355	10.5405	9.92918	12.2766	12.1896	12.215	14.6754	13.8861	13.1202	12.1667	11.6908	12.246	8	8	8	23.7	23.7	23.7	47.14	60.312	272230	29
99	A0A1U7VFH1	A0A1U7VFH1;A0A1S3YYF0;A0A314KWG6;A0A1S4A2X7	Protein YLS3-like	LOC104218103	Nicotiana sylvestris (Wood tobacco) (South American tobacco)	13.0289	13.2803	13.2729	11.3375	11.7675	11.9228	11.3651	11.2173	11.6111	12.0588	10.3861	11.4904	3	3	3	14.7	14.7	14.7	20.23	18.068	71701	9	lipid transport [GO:0006869]
100	A0A1S3Z1F3	A0A1S3Z1F3	glutamate synthase (ferredoxin) (EC 1.4.7.1)	LOC107781744	Nicotiana tabacum (Common tobacco)	14.3941	14.6368	14.4069	10.4265	12.9875	12.9836	13.0144	12.7102	13.2981	12.3452	12.7979	12.7683	21	2	1	22	2.7	1.4	167.72	23.094	155310	13	ammonia assimilation cycle [GO:0019676]; glutamate biosynthetic process [GO:0006537]
101	A0A1S3Z334	A0A1S3Z334;A0A1U7X1U7;A0A1S3YUW3	Chloroplast stem-loop binding protein of 41 kDa b, chloroplastic	LOC107782473	Nicotiana tabacum (Common tobacco)	15.1311	15.3519	15.615	14.9088	15.0593	15.0567	15.0582	15.0931	15.0956	14.5057	15.4278	15.2153	15	15	3	58.6	58.6	15	41.702	168.08	2511100	250	monosaccharide metabolic process [GO:0005996]
102	A0A1U7WNG3	A0A1U7WNG3;A0A1S3Z584	Uncharacterized protein LOC104229222	LOC104229222	Nicotiana sylvestris (Wood tobacco) (South American tobacco)	12.7334	13.0374	13.2582	11.2081	11.3921	10.4238	10.9922	11.0935	11.5715	10.563	11.6566	11.8513	3	1	1	27.5	6.5	6.5	17.621	7.4058	39621	8
103	A0A314KPU5	A0A314KPU5;A0A1U7VE07;A0A1S4AN14;A0A1S3Z922	Germin-like protein	ABP19A_0 A4A49_29884	Nicotiana attenuata (Coyote tobacco)	13.2669	10.2817	13.2551	12.6338	13.8748	11.8746	12.2599	10.2106	10.7696	11.8808	10.5379	11.8384	1	1	1	7.2	7.2	7.2	21.524	6.6906	42537	6
104	A0A1S3ZA42	A0A1S3ZA42;A0A1S3ZA22	FK506-binding protein 5 isoform X2	LOC107784592	Nicotiana tabacum (Common tobacco)	13.2976	13.2451	12.9772	12.0742	12.1434	12.0788	11.4128	11.6612	11.6416	12.0337	12.0065	10.9204	2	1	1	4.3	2.1	2.1	65.53	6.7503	51180	9
105	A0A1U7X681	A0A1U7X681;A0A1S3ZFN7;A0A1S4DFW8;A0A1J6IK82	NAD(P)H dehydrogenase (quinone) (EC 1.6.5.2)	LOC104233491	Nicotiana sylvestris (Wood tobacco) (South American tobacco)	13.4715	13.5988	13.4945	12.8174	11.5442	13.6035	13.3458	13.5025	14.2859	11.7234	10.6244	10.781	3	1	1	18.2	7.4	7.4	21.59	6.6643	90741	6
106	A0A1S4A3V7	A0A1S4A3V7;A0A1U7YLE7;A0A1S3ZLD2;R9W4N2;A0A1J6I7J0	thioredoxin-dependent peroxiredoxin (EC 1.11.1.24)	LOC107793503	Nicotiana tabacum (Common tobacco)	15.4595	15.9083	15.8728	14.6822	15.5724	15.5074	16.1031	15.8444	15.2931	15.6708	15.3126	15.7998	9	9	5	47.6	47.6	33.3	29.359	121.35	2466400	255	cell redox homeostasis [GO:0045454]; hydrogen peroxide catabolic process [GO:0042744]; response to oxidative stress [GO:0006979]
107	A0A1S3ZMF5	A0A1S3ZMF5;A0A314KXT7;A0A1U7WBK6;A0A1S4BE66	Fructose-1,6-bisphosphatase, cytosolic (EC 3.1.3.11) (D-fructose-1,6-bisphosphate 1-phosphohydrolase)	LOC107788283	Nicotiana tabacum (Common tobacco)	13.4531	12.3854	12.8713	12.1849	11.031	12.726	12.1513	12.6	12.6686	12.7206	10.2658	12.9235	1	1	1	5.4	5.4	5.4	32.088	9.0934	61069	6	fructose 1,6-bisphosphate metabolic process [GO:0030388]; fructose 6-phosphate metabolic process [GO:0006002]; fructose metabolic process [GO:0006000]; gluconeogenesis [GO:0006094]; photosynthesis [GO:0015979]; sucrose metabolic process [GO:0005985]
108	A0A1U7VMV2	A0A1U7VMV2;A0A1S4A107;A0A1S3ZMM9;A0A314L5E9;P11965;A0A1U7VG28;A0A1S4DJJ7	Peroxidase (EC 1.11.1.7)	LOC104217681	Nicotiana sylvestris (Wood tobacco) (South American tobacco)	13.1574	11.784	11.2882	12.4735	11.0073	13.8234	11.6411	13.5646	14.0556	13.9578	14.3837	13.9079	3	3	3	12.3	12.3	12.3	34.736	21.635	211130	29	hydrogen peroxide catabolic process [GO:0042744]; response to oxidative stress [GO:0006979]
109	A0A1U7YI28	A0A1U7YI28;A0A1S3ZW53;A0A1S4A9C7;A0A1J6IJL7	Malate dehydrogenase (EC 1.1.1.37)	LOC104249082	Nicotiana sylvestris (Wood tobacco) (South American tobacco)	12.5208	12.4758	12.7009	12.6788	12.5203	12.7429	14.4443	14.255	14.3371	13.0735	14.0164	13.9417	9	5	5	45.1	29.5	29.5	36.06	41.984	335000	36	malate metabolic process [GO:0006108]; tricarboxylic acid cycle [GO:0006099]
110	A0A314LGC0	A0A314LGC0;A0A1U7XJX7;A0A1S4AK31;A0A1S4A6L2	Uncharacterized protein	A4A49_08643	Nicotiana attenuata (Coyote tobacco)	13.7192	13.6637	13.2517	11.0441	10.925	10.4481	11.228	10.2496	11.744	11.5728	11.0434	10.3734	1	1	1	6.4	6.4	6.4	19.874	9.0092	40646	10
111	A0A1U7WMP7	A0A1U7WMP7;A0A1S4D985;A0A1S4ABS2;A0A1J6IFH4;A0A1J6K1P6	alanine--glyoxylate transaminase (EC 2.6.1.44)	LOC104225772	Nicotiana sylvestris (Wood tobacco) (South American tobacco)	13.6786	11.4253	11.7762	15.0678	14.5343	14.3264	15.6028	15.5024	15.0216	13.5473	13.4826	13.9309	9	9	9	30.9	30.9	30.9	43.964	86.278	927810	105	glycine biosynthetic process, by transamination of glyoxylate [GO:0019265]
112	A0A314LE68	A0A314LE68;A0A1U7VZZ4;A0A1S4B5J4;A0A1S4ABX8	Protein bola4, chloroplasticmitochondrial	BOLA4 A4A49_12355	Nicotiana attenuata (Coyote tobacco)	12.303	12.3779	9.95825	12.1905	13.0154	12.3125	12.1843	11.2479	10.8352	15.0763	10.235	10.8611	1	1	1	12.2	12.2	12.2	17.244	7.249	51132	3	iron-sulfur cluster assembly [GO:0016226]
113	A0A1S4ACF7	A0A1S4ACF7;A0A314LCM3;A0A314LEU6;A0A1U7XI21;A0A1S3Y1L6	Cytochrome b561 and DOMON domain-containing protein At3g25290	LOC107796023	Nicotiana tabacum (Common tobacco)	12.7159	12.091	11.9868	9.47364	13.0386	10.803	12.9254	11.0013	11.3944	10.967	13.0291	11.3439	2	2	2	8.3	8.3	8.3	25.62	11.747	32250	4
114	A0A314LBG1	A0A314LBG1;A0A1U7YNZ6;A0A1S4BRD0;A0A1S4AHL1	5-methyltetrahydropteroyltriglutamate--homocysteine S-methyltransferase (EC 2.1.1.14) (Cobalamin-independent methionine synthase isozyme) (Vitamin-B12-independent methionine synthase isozyme)	MS1_1 A4A49_09483	Nicotiana attenuata (Coyote tobacco)	10.9197	11.835	11.6859	12.7718	12.6819	12.7725	14.2587	14.3507	13.8794	12.5438	12.8384	13.4244	12	3	2	20.8	7.1	5.6	84.602	29.494	171660	17	methylation [GO:0032259]
115	A0A1S4AKW3	A0A1S4AKW3;V9INR4;Q40565;A0A1U7VGF0;A0A1S4AK62;Q40460;A0A1U7V883;A0A1S4CJP2;A0A1U7VJT4;A0A1S4CKB3;V9IN17;A0A1S4AWG6;A0A1S4AW82	Ribulose bisphosphate carboxylase/oxygenase activase, chloroplastic (RA) (RuBisCO activase)	LOC107798764	Nicotiana tabacum (Common tobacco)	15.8237	15.9191	16.2627	13.847	15.1817	14.7913	13.7766	14.2928	14.5071	15.2292	15.3957	14.8174	3	3	3	9.3	9.3	9.3	48.312	50.85	819960	75
116	A0A1U7WGL4	A0A1U7WGL4;A0A1S4ATS9	Profilin	LOC104226181	Nicotiana sylvestris (Wood tobacco) (South American tobacco)	10.7693	10.3894	9.19541	12.5594	10.8982	13.0227	12.6938	12.6432	12.6964	13.8028	12.8878	12.9447	1	1	1	17.6	17.6	17.6	14.215	6.8282	53404	2
117	A0A1U7V874	A0A1U7V874;A0A1S4BVX8;A0A1S4AXU3;A0A1S4BVY0;A0A1S4AXG2	GrpE protein homolog	LOC104214587	Nicotiana sylvestris (Wood tobacco) (South American tobacco)	12.6665	12.6502	12.8752	13.5451	13.3615	13.209	13.1451	13.0699	10.6783	13.4942	12.9662	13.4401	1	1	1	3.4	3.4	3.4	32.944	7.4182	144260	12	protein folding [GO:0006457]
118	P69249	A0A1U7XZI3;P69249;P69250;A0A1S4AZ56;A0A1U7UVB6;A0A1S3ZY67;A0A1S3XJ34;A0A1S3YB15;A0A1S3YBB8;A0A1S3ZBG0;A0A1U7VL75;A0A1U7WHI5;A0A1U7YNJ3;P22433;V9IN82;A0A0S4IJL0;A0A1J6JNI2;A0A1J6JS71;A0A314KTC1;A0A314KTP7;A0A1U7XXY0;Q8SAQ3	Ribulose bisphosphate carboxylase small subunit, chloroplastic (RuBisCO small subunit) (TSSU3-8)	RBCS	Nicotiana tabacum (Common tobacco)	17.9415	17.0468	17.3159	19.1262	17.2494	17.0931	17.2319	16.9665	16.1799	16.5683	16.5208	17.1496	6	6	3	41.1	41.1	23.9	20.311	69.064	2372500	107	defense response to virus [GO:0051607]; photorespiration [GO:0009853]; reductive pentose-phosphate cycle [GO:0019253]
119	A0A1U7VRA4	A0A1U7VRA4;A0A1S4BBF5;A0A1J6K4U9;A0A1S3XGM0;A0A1S3XE61	Triosephosphate isomerase, chloroplastic-like	LOC104219874	Nicotiana sylvestris (Wood tobacco) (South American tobacco)	13.8488	14.1824	14.0505	13.0342	12.8037	11.5307	12.204	12.5435	13.0486	13.041	13.6904	13.5082	11	4	4	47.5	20.5	20.5	34.212	30.976	241640	29	gluconeogenesis [GO:0006094]; glyceraldehyde-3-phosphate biosynthetic process [GO:0046166]; glycerol catabolic process [GO:0019563]; glycolytic process [GO:0006096]
120	A0A1S4BLU8	A0A1S4BLU8;A0A314KKM4	20 kDa chaperonin, chloroplastic (Chaperonin 10) (Protein Cpn21)	LOC107809711	Nicotiana tabacum (Common tobacco)	13.2653	13.2261	13.5838	12.8234	12.6762	12.6524	12.3178	13.0909	13.2142	13.1103	10.1421	13.2401	2	2	2	15.7	15.7	15.7	26.226	15.828	123500	18
121	A0A1U7WNB8	A0A1U7WNB8;A0A1S4C882	Sedoheptulose-1,7-bisphosphatase, chloroplastic (EC 3.1.3.37) (SED(1,7)P2ase) (Sedoheptulose bisphosphatase)	LOC104229188	Nicotiana sylvestris (Wood tobacco) (South American tobacco)	13.4114	13.605	13.6276	12.5804	12.4664	12.6764	12.5298	12.6551	12.6785	12.5541	13.2062	12.4817	9	2	0	23.9	5.3	0	42.57	12.967	124130	14	fructose 1,6-bisphosphate metabolic process [GO:0030388]; fructose 6-phosphate metabolic process [GO:0006002]; fructose metabolic process [GO:0006000]; gluconeogenesis [GO:0006094]; reductive pentose-phosphate cycle [GO:0019253]; sucrose biosynthetic process [GO:0005986]
122	W8R6T6	W8R6T6;S6A7M4;A0A1U7W303;A0A1S4CCJ9;A0A1S4D1J3;A0A1S4AUT9;S5ZIN5;A0A1U7XD49;A0A1S3YM56;A0A1S4AUF2;A0A1U7X0M4	Cysteine synthase (EC 2.5.1.47)	LOC107793898 oas1	Nicotiana tabacum (Common tobacco)	13.157	11.5469	13.3512	12.0598	11.8005	11.2335	12.2793	12.4226	11.8753	10.3858	11.9836	10.5776	2	2	2	6.5	6.5	6.5	41.178	15.732	61486	4	cysteine biosynthetic process from serine [GO:0006535]; double fertilization forming a zygote and endosperm [GO:0009567]; pollen tube growth [GO:0009860]
123	A0A1S4CEC2	A0A1S4CEC2;A0A314KR71;A0A1U7X3X2;Q9XIY9;A0A1U7YC81;A0A1S4D6G5;A0A1J6K0R0;A0A1S3YLU4	Uncharacterized protein	LOC107818055	Nicotiana tabacum (Common tobacco)	9.55321	9.95612	9.0802	11.8727	11.7583	13.6668	13.7675	13.7241	14.5974	13.8379	15.3221	14.0964	3	3	3	23.9	23.9	23.9	25.34	20.64	249820	17
124	A0A1U7XQY7	A0A1U7XQY7;A0A1S4CPN2;A0A1S4B0A8;A0A1J6IDI5	Dihydrolipoyl dehydrogenase (EC 1.8.1.4)	LOC104240233	Nicotiana sylvestris (Wood tobacco) (South American tobacco)	13.5983	14.0497	14.4284	12.6086	13.8545	14.0474	13.7134	13.7956	13.6077	14.4684	14.5066	14.5419	12	12	9	35.3	35.3	27	53.386	84.536	1284200	106	2-oxoglutarate metabolic process [GO:0006103]
125	A0A1U7VEP8	A0A1U7VEP8;A0A1U7VDC0;A0A1S4CWZ4;A0A314KGU1;P27666;P23546;A0A1S4AT57;P15797	Glucan endo-1,3-beta-glucosidase, basic vacuolar isoform isoform X2	LOC104212660	Nicotiana sylvestris (Wood tobacco) (South American tobacco)	10.8993	10.9644	10.0072	14.5681	13.3263	14.8855	15.0875	14.7482	15.046	15.3829	14.9354	15.0259	6	6	6	36.7	36.7	36.7	36.368	39.788	1068800	131	carbohydrate metabolic process [GO:0005975]
126	A0A1U7X8B6	A0A1U7X8B6;A0A1S4D2Y6	Skin secretory protein xP2	LOC104231816	Nicotiana sylvestris (Wood tobacco) (South American tobacco)	15.9162	15.9674	15.6366	13.9355	15.4809	15.2042	14.2986	14.7614	15.3537	15.558	15.7436	15.0092	6	6	2	27	27	10.3	23.627	48.503	949110	106	regulation of abscisic acid biosynthetic process [GO:0010115]; response to heat [GO:0009408]
127	A0A1S4D817	A0A1S4D817;A0A1U7YU43;A0A1S3ZIE8;A0A314L601	Acyl-CoA-binding protein-like	LOC107826954	Nicotiana tabacum (Common tobacco)	13.8254	13.9505	14.3833	13.5267	14.1334	13.933	14.0782	13.8757	14.525	14.7295	14.9281	14.4769	3	3	3	44.9	44.9	44.9	10.051	20.154	418050	22	fatty acid metabolic process [GO:0006631]
128	A0A1U7XUI8	A0A1U7XUI8;A0A1S4DGJ7	Blue copper protein-like	LOC104241361	Nicotiana sylvestris (Wood tobacco) (South American tobacco)	9.9239	10.4254	11.6998	14.3713	15.5663	15.5673	14.9591	15.0279	16.3788	17.2528	17.0033	16.6281	1	1	1	6.9	6.9	6.9	26.364	13.215	680320	52
129	R9W2E1	R9W2E1;A0A314KKY3;A0A1U7YW03;A0A1S4DK72	Glutaredoxin-dependent peroxiredoxin (EC 1.11.1.25)		Nicotiana benthamiana	12.7071	12.3967	12.2843	12.6646	12.6957	12.6541	12.8303	12.3293	12.4074	12.8259	12.5297	12.8249	1	1	1	5.6	5.6	5.6	17.525	6.2972	89119	6	cell redox homeostasis [GO:0045454]; cellular response to oxidative stress [GO:0034599]; hydrogen peroxide catabolic process [GO:0042744]
130	Q42941	Q42941;Q40589;A0A1U7VTQ1;A0A314KRI5;A0A1U7YJ29;A0A1S4BKX7;A0A1J6I7J3	Ascorbate peroxidase (EC 1.11.1.11)	APX LOC107765289	Nicotiana tabacum (Common tobacco)	13.5401	12.7625	12.7518	14.468	14.4301	14.284	15.4642	15.1798	14.7498	14.6284	14.4497	14.7293	2	2	2	12.8	12.8	12.8	27.388	15.632	345780	28	cellular response to oxidative stress [GO:0034599]; hydrogen peroxide catabolic process [GO:0042744]; response to reactive oxygen species [GO:0000302]
131	P18212	P18212;I0B7J6;A0A1U7W4M1;Q04127;A0A1S4DII2;A0A314L6A4	Oxygen-evolving enhancer protein 2-2, chloroplastic (OEE2) (23 kDa subunit of oxygen evolving system of photosystem II) (23 kDa thylakoid membrane protein) (OEC 23 kDa subunit)	PSBP2 OEE2-B PSBP	Nicotiana tabacum (Common tobacco)	16.9739	17.0661	16.7047	16.6455	16.5495	16.3718	16.6298	16.3806	16.244	15.9266	16.0114	16.0434	7	7	1	44.5	44.5	14.3	28.561	215.93	3412900	270	photosynthesis [GO:0015979]
132	Q76MF4	Q76MF4;A0A314KNJ2;A0A1U7WDG7	Calmodulin (Calmodulin NtCaM2)	NtCaM2 LOC107781984 NtCaM1	Nicotiana tabacum (Common tobacco)	10.837	10.283	10.1944	11.4966	10.4568	10.662	11.5887	11.5221	11.4118	13.5119	12.2126	13.4942	1	1	1	8.7	8.7	8.7	16.932	6.5975	29777	5
133	P23547	P23547;A0A1U7WNE2;A0A314LEH1	Glucan endo-1,3-beta-glucosidase, acidic isoform GI9 (EC 3.2.1.39) ((1->3)-beta-glucan endohydrolase) ((1->3)-beta-glucanase) (Beta-1,3-endoglucanase) (PR-2B) (PR-36)	PR2	Nicotiana tabacum (Common tobacco)	10.4775	10.8433	8.99451	15.0515	15.4641	15.9405	15.6259	16.3271	16.4464	15.8348	16.7764	16.0959	3	1	1	19.8	12	12	37.722	15.797	713350	45	carbohydrate metabolic process [GO:0005975]; defense response [GO:0006952]
134	A0A1U7WQQ4	A0A1U7WQQ4;P52396;A0A1S3XBH4;P52397;A0A1S4BT12;P52398;A0A1U7YQA6;A0A1S4D2V6;P52399;A0A1S3ZRE0	Glucan endo-1,3-beta-glucosidase, acidic isoform GI9-like	LOC104229886	Nicotiana sylvestris (Wood tobacco) (South American tobacco)	8.00647	10.3539	10.2487	16.0611	16.5849	16.9785	16.6457	17.1622	17.4607	17.1137	18.0025	17.6371	4	4	2	15.5	15.5	7.6	37.797	35.744	4183200	204	carbohydrate metabolic process [GO:0005975]
135	A0A1U7XBW3	A0A1U7XBW3;A0A1S4ALW6	Calvin cycle protein CP12-1, chloroplastic-like	LOC104232855	Nicotiana sylvestris (Wood tobacco) (South American tobacco)	17.7142	17.917	18.0886	15.6754	16.7184	16.7932	15.6523	15.8852	16.0715	17.0774	17.2252	16.6087	7	7	2	50.8	50.8	32.6	14.306	231.46	3436800	238	negative regulation of reductive pentose-phosphate cycle [GO:0080153]
136	A0A1U7XMH5	A0A1U7XMH5;A0A1U7XQS7;A0A1S4DK35;A0A068JFR6;A0A314KV75;A0A1S4DK08	Triosephosphate isomerase, cytosolic (EC 5.3.1.1)	LOC104240174	Nicotiana sylvestris (Wood tobacco) (South American tobacco)	12.6535	12.6578	12.7158	13.4027	13.21	12.9806	13.5233	13.9859	13.3798	13.3059	12.5036	12.8533	2	2	2	18.1	18.1	18.1	27.122	14.437	149880	12	gluconeogenesis [GO:0006094]; glyceraldehyde-3-phosphate biosynthetic process [GO:0046166]; glycerol catabolic process [GO:0019563]; glycolytic process [GO:0006096]
137	A0A1U7XR19	A0A1U7XR19	Histone H3.3-like	LOC104239195 LOC104241463	Nicotiana sylvestris (Wood tobacco) (South American tobacco)	14.8416	12.4013	12.1442	12.6298	12.3871	12.0812	11.8631	11.5853	11.3251	10.9551	10.357	11.2819	1	1	1	59.3	59.3	59.3	6.089	31.548	84289	5
138	A0A1U7Y601	A0A1U7Y601;A0A1S4A4G8;A0A1J6IS72	glutamate synthase (ferredoxin) (EC 1.4.7.1)	LOC104241431	Nicotiana sylvestris (Wood tobacco) (South American tobacco)	14.3238	14.528	14.3051	11.7741	12.6856	12.8712	12.8246	13.233	13.448	12.3794	12.7691	12.7207	23	23	1	22.2	22.2	1.2	177.21	218.18	1469100	137	ammonia assimilation cycle [GO:0019676]; glutamate biosynthetic process [GO:0006537]
139	A0A314KRH8	A0A314KRH8;A0A1S4BMJ4	Early nodulin-like protein 2	A4A49_13394	Nicotiana attenuata (Coyote tobacco)	15.531	15.329	15.442	15.2066	15.7347	15.4491	15.0977	15.1076	15.6426	15.5661	15.7489	15.3363	3	3	1	10.1	10.1	2.1	40.965	20.696	759560	46
140	A0A314KT76	A0A314KT76	Pathogenesis-related protein r major form	PRR1_1 A4A49_13365	Nicotiana attenuata (Coyote tobacco)	11.1254	9.61176	10.8204	12.5552	13.551	13.2442	12.0287	13.4454	14.0213	14.6525	15.0631	14.6661	3	1	1	21.6	6.2	6.2	24.72	7.6279	176730	24
141	A0A314KZ99	A0A314KZ99;A0A1U7WIC8;A0A1S4BWB2;A0A1S3XR71;A0A1S4BVS2;A0A1S4BBI5;A0A314L5U3;A0A1J6J7P6	Carbonic anhydrase (EC 4.2.1.1) (Carbonate dehydratase)	CAHC_11 A4A49_34447	Nicotiana attenuata (Coyote tobacco)	13.2723	13.9019	12.6584	9.8599	11.5548	10.6456	11.851	11.9535	14.3086	9.8332	11.4203	10.9019	5	1	1	26.2	4.7	4.7	28.898	17.43	77926	10	carbon utilization [GO:0015976]
142	A0A314LFP2	A0A314LFP2;A0A1S4CNA0;A0A1U7YW82;A0A1S4CN68	Microtubule-associated protein futsch	A4A49_09790	Nicotiana attenuata (Coyote tobacco)	14.9387	15.0597	15.0532	13.8297	14.5484	14.1742	13.5153	13.7436	14.1785	14.2155	14.2073	14.0388	5	5	4	8.7	8.7	7.1	87.908	55.517	613760	76
143	A0A1U7XQ9	A0A481NUV9;A0A1U7XQ91;A0A1S3X0Y5;A0A314KPR9;A0A1S3Y5Z1	Ferredoxin--NADP reductase, chloroplastic	LOC104241035	Nicotiana sylvestris (Wood tobacco)	16.1176	16.8364	16.6869	14.7571	15.3554	15.427	14.5858	14.7794	15.1188	15.2555	15.5129	14.9408	17	17	9	63	63	34	40.348	187.96	2914700	257	#N/A
144	A9CF14	A9CF14;A0AAF0KAG1;A0A7Z7FRY0;Q8L121;A0AB34WNU7;A0AAW8LW86;A0AAE6BE96;A0A9W5B4T2;A0A822V8Y6;A0A546Y1Z3;A0A4D7YKN9;A0A2W5FHF7;A0A2L2LGG5;A0A1S7S858;A0A1S7RK50;A0A1B9TUR5	Trehalose utilization-related protein	thuA Atu3342	Agrobacterium fabrum (strain C58 / ATCC 33970) (Agrobacterium tumefaciens (strain C58))	10.195	10.4678	9.20303	9.98954	10.6694	11.8392	12.0034	12.0484	13.2052	14.009	13.5275	12.2702	2	2	2	11.5	11.5	11.5	29.67	12.042	66486	6
145	A0A9E7VCB0	A0A9E7VCB0;A0A314KKN6;A0A314KM85;A0A1S4DPM9	Protein disulfide-isomerase (EC 5.3.4.1)	PDI2	Nicotiana benthamiana	10.8916	10.8098	10.7042	12.0979	12.1982	12.0112	14.1839	13.8562	13.8895	12.3134	12.0014	13.5367	3	3	2	8.3	8.3	5	55.457	24.636	171640	14	protein folding [GO:0006457]; response to endoplasmic reticulum stress [GO:0034976]
146	A4D0J8	A4D0J8;A0A1S4BVJ5;A0A1S4BW52;A0A1J6K212;A0A1S4C6R2;A0A1U7WWW1;A0A1J6KMH9;A0A1J6JGX1;A0A1J6K3W8;A0A1S3XUX9;A0A1U7XY33;A0A1U7W3Q5;A0A314KWM3;A0A1S4D862;A0A1U7Y0F4;A0A1S3XBR6;A0A314L9I7;A0A1U7YZ98;A0A1J6HVL8;A0A1S3X5I0;A0A1S4BVW9;A0A077DCK9;A0A1U7YXZ6;A0A1S3Y8Y0	Carbonic anhydrase (EC 4.2.1.1) (Carbonate dehydratase)		Nicotiana benthamiana	15.4328	15.3087	15.0025	12.6957	12.4473	12.3708	14.2424	13.6006	15.1516	11.8277	11.8003	12.0556	9	9	5	69.2	69.2	39.5	20.525	87.865	1106800	122	carbon utilization [GO:0015976]
147	D2DMF5	D2DMF5	Plastocyanin		Nicotiana benthamiana	18.4181	18.6868	18.6516	16.254	18.6524	18.4732	17.2856	17.7475	18.2112	18.8287	18.5846	18.0548	3	3	1	38.5	38.5	13.6	17.098	72.548	4954200	166
148	Q58H58	Q58H58;I0B7J2	Oxygen-evolving enhancer protein 1, chloroplastic (33 kDa subunit of oxygen evolving system of photosystem II) (33 kDa thylakoid membrane protein) (OEC 33 kDa subunit)	psbO	Nicotiana benthamiana	14.9232	14.684	13.6342	15.1054	13.9044	13.8739	13.5986	13.7684	13.6902	13.237	13.3123	13.3712	15	1	1	61.1	9.6	9.6	35.167	21.683	274660	14	photosystem II assembly [GO:0010207]; photosystem II stabilization [GO:0042549]
149	I0B7J4	I0B7J4;A0A314L4N6;A0A1S3ZHB8;A0A1U7UV67;A0A1S4BSA2;I0B7J3	Oxygen-evolving enhancer protein 1, chloroplastic (33 kDa subunit of oxygen evolving system of photosystem II) (33 kDa thylakoid membrane protein) (OEC 33 kDa subunit)	psbO4	Nicotiana benthamiana	16.8001	16.4396	16.0038	16.9178	16.0064	15.899	15.6683	15.4843	15.7132	15.1493	15.4175	15.319	15	15	6	58	58	24	35.345	199.62	3743900	282	photosystem II assembly [GO:0010207]; photosystem II stabilization [GO:0042549]
150	Q58H59	Q58H59;I0B7J5;A0A4D6IA34	23 kDa subunit of oxygen evolving system of photosystem II (23 kDa thylakoid membrane protein) (OEC 23 kDa subunit)	psbP	Nicotiana benthamiana	13.0686	13.9889	12.7153	13.0381	12.8854	12.9987	13.2897	13.1457	12.9193	12.7324	12.9151	12.8068	7	1	1	45.2	14.6	14.6	28.317	11.126	140970	5	photosynthesis [GO:0015979]
151	P01584	IL_IL1_NATIVE;IL_IL1_HIS_MATURE;IL_IL1_HIS_FULL	Interleukin-1 beta (IL-1 beta) (Catabolin)	IL1B IL1F2	Homo sapiens (Human)	9.51752	9.43834	9.11111	20.3216	20.3631	20.2893	16.715	13.0601	10.6588	10.2849	8.59418	9.84552	9	9	9	83	83	83	17.377	115.33	10085000	213	apoptotic process [GO:0006915]; astrocyte activation [GO:0048143]; cell-cell signaling [GO:0007267]; cellular response to interleukin-17 [GO:0097398]; cellular response to lipopolysaccharide [GO:0071222]; cellular response to mechanical stimulus [GO:0071260]; cellular response to xenobiotic stimulus [GO:0071466]; cytokine-mediated signaling pathway [GO:0019221]; defense response to Gram-positive …
152	J7ES67	J7ES67	catechol oxidase (EC 1.10.3.1)		Nicotiana benthamiana	13.0805	12.7795	11.9761	10.3799	9.9025	10.8523	12.7624	11.325	10.8063	11.7053	10.6293	11.1336	1	1	1	2.4	2.4	2.4	66.51	8.4577	29233	4	pigment biosynthetic process [GO:0046148]
153	P35476	P35476	Plastocyanin A'/A''		Nicotiana tabacum (Common tobacco)	19.0051	19.1322	19.0969	16.6481	19.2285	18.8158	17.5829	18.3577	19.0653	19.1626	19.236	18.6597	2	1	0	50.5	26.3	0	10.45	24.81	8057200	162
154	Q1WL50	Q1WL50;A0A1S4CNP7;A0A1S4CNR9;A0A1S4CPA1;A0A1U7Y2F0;A0A1U7WDA6;A0A1U7XTK4;A0A1J6J0L2;A0A1S4A0N1;A0A1S3YZT7	Trypsin proteinase inhibitor	PI	Nicotiana benthamiana	13.6232	13.29	14.2895	11.3178	13.0985	12.7542	13.8015	14.0345	14.6011	12.2825	12.2692	13.713	5	5	5	28	28	28	30.816	35.998	402650	47
155	S6A7M3	S6A7M3;A0A1U7XK88;A0A1S3XCV6;A0A1S3ZYM9	5-methyltetrahydropteroyltriglutamate--homocysteine S-methyltransferase (EC 2.1.1.14) (Cobalamin-independent methionine synthase isozyme) (Vitamin-B12-independent methionine synthase isozyme)	MS1_4 A4A49_56331	Nicotiana attenuata (Coyote tobacco)	12.8914	12.7093	13.0861	14.2583	13.4941	13.7563	14.6499	14.6597	14.4442	13.8999	14.1499	13.9427	16	16	5	31.8	31.8	14.8	84.554	112.31	1450600	155	methylation [GO:0032259]
