# Supplementary material for: Comparative proteomics and metabolomics reveals distinct host protein quality control and metabolic signatures during recombinant IL1-His and IL15-His expression in Nicotiana benthamiana
Source: PLoS One. 2026 Jul 20;21(7):e0353563. doi: 10.1371/journal.pone.0353563 (PMC13384282; doi:10.1371/journal.pone.0353563)
Supplement: S4 Table — (XLSX) [file pone.0353563.s009.xlsx]

## Sheet: pBY vs Day0
Supplementary Table 4a. Full list of significantly changed proteins for pBY vs Day0 (based on Volcano plot analysis)
Rank	Protein Name	Protein ID	-Log 10 (P-value)	Log2 (Fold Change)
1	Glucan endo-1,3-beta-glucosidase, acidic isoform GI9-like	A0A1U7WQQ4	4.69683	7.2779
2	Thioredoxin reductase	A0A1U7W0E9	4.02739	2.48117
3	Glucan endo-1,3-beta-glucosidase, acidic isoform GI9	P23547	4.00401	6.05046
4	Carbonic anhydrase	A0A314KZ99	3.9525	-3.30284
5	Pathogenesis-related protein R minor form	A0A1S3XXM2	3.90807	5.12308
6	Blue copper protein-like	A0A1U7XUI8	3.87376	5.96483
7	Pathogenesis-related protein r major form	A0A314KT76	3.79293	4.05449
8	chitinase	Q9FEW1	3.70003	4.09243
9	Large ribosomal subunit protein bL12c	P24929	3.66336	-1.83154
10	Acidic endochitinase Q	P17514	3.62142	3.97121
11	Microtubule-associated protein futsch	A0A314LFP2	3.54535	-0.89027
12	Peroxidase	A0A1J6JRZ7	3.49262	6.38037
13	glutamate synthase (ferredoxin)	A0A1U7Y601	3.48408	-1.92044
14	Non-specific lipid-transfer protein-like protein At2g13820	A0A1S3ZBM2	3.4727	-1.53834
15	Pathogenesis-related protein 1b	A0A1J6I144	3.47145	4.33832
16	29 kDa ribonucleoprotein A, chloroplastic	Q08935	3.42731	-2.13746
17	Glucan endo-1,3-beta-glucosidase, basic vacuolar isoform isoform X2	A0A1U7VEP8	3.24929	4.3069
18	23 kDa subunit of oxygen evolving system of photosystem II	A0A1U7VUM0	3.23731	-1.27474
19	Uncharacterized protein	A0A1S4CEC2	3.14726	4.80176
20	Uncharacterized protein	A0A314LGC0	3.08765	-2.74594
21	Ankyrin repeat domain-containing protein 2B-like	Q9AT16	3.05789	-0.61017
22	Uncharacterized protein LOC104229222	A0A1U7WNG3	3.01438	-1.60237
23	Phosphoribulokinase	A0A1S3X711	2.97614	-1.78751
24	5-methyltetrahydropteroyltriglutamate—homocysteine S-methyltransferase	S6A7M3	2.92782	1.08322
25	phosphoglycerate mutase (2,3-diphosphoglycerate-independent)	A0A1U7VKW7	2.86573	1.04098
26	Profilin	A0A1U7WGL4	2.84642	3.0926
27	Oxygen-evolving enhancer protein 2-2, chloroplastic	P18212	2.81122	-0.97977
28	Phosphoglycerate kinase	A0A1U7WUE6	2.77714	0.952375
29	4-hydroxy-4-methyl-2-oxoglutarate aldolase	A0A1U7WW28	2.75968	-1.29227
30	Superoxide dismutase [Cu-Zn]	A0A1U7XJM1	2.71779	4.72908
31	Large ribosomal subunit protein bL12c	P36688	2.561	-1.03391
32	Malate dehydrogenase	A0A1S3YXG6	2.5561	0.840832
33	Protein YLS3-like	A0A1U7VFH1	2.48617	-1.66744
34	21 kDa seed protein	A0A1J6IVW1	2.45355	4.11994
35	Thylakoid uminal 15 kDa protein 1, chloroplastic isoform X1	A0A1U7YA91	2.28484	-0.62365
36	Large ribosomal subunit protein bL12	Q8UE07	2.27789	2.82118
37	Dienelactone hydrolase domain-containing protein	A0A1J6IXF2	2.27352	3.21367
38	Q42941_TOBAC Ascorbate peroxidase	Q42941	2.22982	1.57543
39	Ferredoxin—NADP reductase, chloroplastic	A0A1U7XQ91	2.14228	-1.36469
40	NAD(P)H dehydrogenase (quinone)	A0A1U7VCF1	2.13267	0.880899
41	NAD(P)H dehydrogenase (quinone)	A0A1U7X681	2.1256	0.814051
42	superoxide dismutase	A0A1U7WC48	2.08647	1.53772
43	Trehalose utilization-related protein	A9CF14	2.08386	2.87437
44	FHA domain-containing protein	A0A1J6JCU7	2.07044	-1.52043
45	Ferredoxin	P83526	2.06902	-1.66363
46	31 kDa ribonucleoprotein, chloroplastic-like	A0A1S3Y6H3	2.05201	-1.41208
47	Profilin	A0A1U7XVU3	2.0191	0.674479
48	Calvin cycle protein CP12-1, chloroplastic-like	A0A1U7XBW3	1.98456	-0.96138
49	Oxygen-evolving enhancer protein 1, chloroplastic	A0A1J6KN28	1.9768	-1.12095
50	Probable steroid-binding protein 3	A0A1S4ATJ6	1.96993	0.88116
51	Oxygen-evolving enhancer protein 1, chloroplastic	A0A314L4N6	1.94442	-1.13691
52	Sedoheptulose-1,7-bisphosphatase, chloroplastic-like	A0A1U7WHF7	1.88803	-0.80829
53	glutamate synthase (ferredoxin)	A0A1S3Z1F3	1.87665	-2.44399
54	Ribulose bisphosphate carboxylase/oxygenase activase, chloroplastic	A0A1S4AKW3	1.8415	-0.88566
55	Polyubiquitin 11-like	A0A1S3XNP1	1.78777	1.3502
56	ribose-5-phosphate isomerase	A0A1J6IQR8	1.7616	0.808
57	Malate dehydrogenase	A0A1U7YI28	1.75136	1.10036
58	Ferredoxin—NADP reductase, leaf-type isozyme, chloroplastic	O04977	1.69832	-1.2764
59	Fasciclin-like arabinogalactan protein 2	A0A1U7Y4V6	1.63572	2.35491
60	5-methyltetrahydropteroyltriglutamate—homocysteine S-methyltransferase	A0A314LBG1	1.61921	1.39992
61	Sedoheptulose-1,7-bisphosphatase, chloroplastic-like	A0A1U7WNB8	1.55831	-0.83863
62	Peroxidase	A0A314L5E9	1.55215	1.95321
63	Acyl-CoA-binding protein-like	A0A1S4D817	1.54819	0.593846
64	Fructose-bisphosphate aldolase	A0A1S4CWV3	1.53681	-1.13137
65	Chaperone protein DnaK	A0A176X794	1.52547	1.55145
66	Uncharacterized protein LOC104214458	A0A1U7VJA1	1.51346	-1.40712
67	Calvin cycle protein cp12-1, chloroplastic	A0A1J6IQK9	1.51236	-0.83014
68	Non-specific lipid transfer protein GPI-anchored 2-like	A0A1U7YKF5	1.4877	-0.52253
69	Isoform of A0A1S3ZA22, FK506-binding protein 5 isoform X2	A0A1S3ZA42	1.48527	-1.72443
70	Non-specific lipid transfer protein gpi-anchored 1	A0A314L267	1.48489	-0.64969
71	Cysteine protease	Q9LRI2	1.47001	1.67437
72	Histone H2A	A0A1J6JIC4	1.46829	1.26543
73	S-adenosylmethionine synthase	A0A1J6IRB6	1.45721	1.58925
74	LysM domain-containing GPI-anchored protein 2	A0A1U7VCZ8	1.42568	2.15984
75	DUF538 domain-containing protein	A0A1J6J4H9	1.4029	-1.73196
76	monodehydroascorbate reductase (NADH)	A0A1S3YUT4	1.35746	1.62609
77	Heat shock cognate 70 kDa protein 2	A0A1J6J259	1.34765	1.02322
78	ABC transporter, nucleotide binding/ATPase protein	A9CK57	1.21998	1.47961

## Sheet: IL1-His vs pBY
Supplementary Table 4b. Full list of significantly changed proteins for IL1-His vs pBY (based on Volcano plot analysis)
Rank	Protein Name	Protein ID	-Log 10 (P-value)	Log2 (Fold Change)
1	IL1B_NATIVE Human IL-1beta mature form	IL_IL1_NATIVE	4.513	10.724
2	phosphoglycerate mutase (2,3-diphosphoglycerate-independent)	A0A1U7VKW7	2.891	-0.523
3	Peroxidase	A0A1J6JRZ7	2.648	-3.188
4	Oxygen-evolving enhancer protein 2-2, chloroplastic	P18212	2.604	0.509
5	20 kDa chaperonin, chloroplastic	A0A314KN30	2.487	-0.421
6	Phosphoribulokinase	A0A1S3X711	2.39	0.797
7	Glycine cleavage system P protein	A0A1U7YE93	2.284	1.045
8	Thylakoid lumenal 15 kDa protein 1, chloroplastic isoform X1	A0A1U7YA91	2.194	-0.792
9	Pathogenesis-related protein r major form	A0A314KT76	2.153	-1.704
10	Thioredoxin reductase	A0A1U7W0E9	2.106	-1.274
11	Dienelactone hydrolase domain-containing protein	A0A1J6IXF2	2.05247	-2.68707
12	Pathogenesis-related protein R minor form	A0A1S3XXM2	2.01425	-1.50918
13	Blue copper protein-like	A0A1U7XUI8	1.92624	-1.71453
14	Triosephosphate isomerase, chloroplastic-like	A0A1U7XMB3	1.90161	-0.66556
15	23 kDa subunit of oxygen evolving system of photosystem II	A0A1U7VUM0	1.90004	0.521279
16	Acyl-CoA-binding protein-like	A0A1S4D817	1.80137	-0.91747
17	alanine--glyoxylate transaminase	A0A1U7WMP7	1.77208	0.970473
18	Calreticulin	A0A1S4C3F4	1.76538	0.642445
19	21 kDa seed protein	A0A1J6IVW1	1.57834	-2.15514
20	Malate dehydrogenase	A0A1U7YI28	1.5555	-1.00239
21	ABC transporter, nucleotide binding/ATPase protein	A9CK57	1.49886	-1.83889
22	ATP synthase subunit beta	A0A140G1S2	1.44229	1.53757
23	Fasciclin-like arabinogalactan protein 2	A0A1U7Y4V6	1.39682	-1.42174
24	Trehalose utilization-related protein	A9CF14	1.35285	-2.06255
25	Uncharacterized protein	A0A1S4CEC2	1.26993	-1.98207
26	Acyl carrier protein	A0A1U7VX09	1.22114	-2.30335

## Sheet: IL15-His vs pBY
Supplementary Table 4c. Full list of significantly changed proteins for IL15-His vs pBY (based on Volcano plot analysis)
Rank	Protein Name	Protein ID	-Log 10 (P-value)	Log2 (Fold Change)
1	Dihydrolipoyl dehydrogenase	A0A1S4CPN2	4.104	-0.791
2	Thioredoxin reductase	A0A1U7W0E9	3.406	-1.218
3	Heat shock cognate 70 kDa protein 2	A0A1J6J259	3.176	3.213
4	LysM domain-containing GPI-anchored protein 2	A0A1U7VCZ8	3.07	-1.649
5	Osmotin	P14170	2.958	2.57
6	alanine--glyoxylate transaminase	A0A1U7WMP7	2.812	1.747
7	Calreticulin	A0A1S4C3F4	2.788	2.376
8	Histone H2A	A0A1J6JIC4	2.648	2.975
9	5-methyltetrahydropteroyltriglutamate--homocysteine S-methyltransferase	S6A7M3	2.388	0.637
10	Chlorophyll a-b binding protein, chloroplastic (Fragment)	A0A1J6K2T4	2.371	3.152
11	monodehydroascorbate reductase (NADH)	A0A1S3YUT4	2.36449	2.10483
12	Glycine cleavage system P protein	A0A1U7YE93	2.27018	1.63381
13	ATP synthase subunit alpha	A0A140G1P7	2.16412	1.98278
14	Carbonic anhydrase	A0A314KZ99	2.14119	2.66654
15	23 kDa subunit of oxygen evolving system of photosystem II	A0A1U7VUM0	2.11932	0.621521
16	Glycine cleavage system H protein	A0A1U7YX88	2.02172	-0.97428
17	Non-specific lipid-transfer protein-like protein At2g13820	A0A1S3ZBM2	2.00554	-0.89444
18	Calvin cycle protein CP12-1, chloroplastic-like	A0A1U7XBW3	1.99965	-1.0522
19	Thylakoid lumenal 15 kDa protein 1, chloroplastic isoform X1	A0A1U7YA91	1.97876	-0.89938
20	ribose-5-phosphate isomerase	A0A1J6IQR8	1.96275	-0.85628
21	Thylakoid lumenal 17.4 kDa protein, chloroplastic	A0A1U7YK83	1.93489	-0.71284
22	Triosephosphate isomerase, chloroplastic-like	A0A1U7XMB3	1.89933	-0.98943
23	Chaperone protein DnaK	A0A176X794	1.88109	2.19459
24	5-methyltetrahydropteroyltriglutamate--homocysteine S-methyltransferase	A0A314LBG1	1.84091	1.29662
25	Acyl carrier protein	A0A1U7VX09	1.82244	-0.86156
26	Histone H4	A0A9R6	1.80345	1.99254
27	Malate dehydrogenase	A0A1J6JMP2	1.57574	1.12272
28	Chlorophyll a-b binding protein, chloroplastic	A0A1J6K445	1.54109	2.4666
29	ATP synthase subunit beta	A0A140G1S2	1.50756	1.51388
30	Glyceraldehyde-3-phosphate dehydrogenase, cytosolic (Fragment)	P09094	1.36471	2.27871
