# Supplementary material for: Comparative proteomics and metabolomics reveals distinct host protein quality control and metabolic signatures during recombinant IL1-His and IL15-His expression in Nicotiana benthamiana
Source: PLoS One. 2026 Jul 20;21(7):e0353563. doi: 10.1371/journal.pone.0353563 (PMC13384282; doi:10.1371/journal.pone.0353563)
Supplement: S5 Table — (XLSX) [file pone.0353563.s010.xlsx]

## Sheet: pBY vs Day0
Supplementary Table 5a. List of significantly changed metabolites between pBY vs Day0
Mode	Average m/z	Metabolite name	log2(FC)	-LOG10(p)	Average RT (min)	Mass error (ppm)	Adduct type	Ontology	INCHIKEY	SMILES	Average normalised intensity Day0	Average normalised intensity pBY	Average normalised intensity Blank	PubChem_CID	KEGG_ID
pos	530.179	Bosutinib (SKI-606)	11.51	7.4051	8.386	12.543	[M+H]+	4-aminoquinolines	UBPYILGKFZZVDX-UHFFFAOYSA-N	COC1=C(Cl)C=C(Cl)C(NC2=C(C=NC3=CC(OCCCN4CCN(C)CC4)=C(OC)C=C23)C#N)=C1	-	29049.4	-	5328940	D03252
pos	677.248	icariin	13.505	6.6944	8.426	-3.603	[M+H]+	Flavonoid-7-O-glycosides	TZJALUIVHRYQQB-GHUWTYBDSA-N	O=C1C(OC2OC(C)C(O)C(O)C2O)=C(OC=3C1=C(O)C=C(OC4OC(CO)C(O)C(O)C4O)C3CC=C(C)C)C=5C=CC(OC)=CC5	-	115819	-	5318997	C17555
pos	205.097	L-TRYPTOPHAN	3.243	5.784	3.307	-1.17	[M+H]+	Indolyl carboxylic acids and derivatives	QIVBCDIJIAJPQS-VIFPVBQESA-N	N[C@@H](CC1=CNC2=CC=CC=C12)C(O)=O	154376	1461530	3190.15	6305	C00078
pos	677.248	icariin	12.371	5.3542	8.78	-2.614	[M+H]+	Flavonoid-7-O-glycosides	TZJALUIVHRYQQB-GHUWTYBDSA-N	O=C1C(OC2OC(C)C(O)C(O)C2O)=C(OC=3C1=C(O)C=C(OC4OC(CO)C(O)C(O)C4O)C3CC=C(C)C)C=5C=CC(OC)=CC5	-	52762	-	5318997	C17555
pos	163.039	NCGC00095801-05!7-hydroxychromen-2-one	3.0814	5.2541	6.087	-0.184	[M+H]+	7-hydroxycoumarins	ORHBXUUXSCNDEV-UHFFFAOYSA-N	OC1=CC2=C(C=C1)C=CC(=O)O2	26672.8	225765	317.03	5281426	C09315
pos	264.196	Tramadol	9.4636	5.0379	9.767	0.908	[M+H]+	Anisoles	TVYLLZQTGLZFBW-ZBFHGGJFSA-N	COC1=CC=CC(=C1)[C@@]2(O)CCCC[C@@H]2CN(C)C	-	7031.96	-	33741	C07153
pos	159.117	d-LIMONENE	2.6675	4.5194	7.536	14.078	[M+Na]+	Menthane monoterpenoids	XMGQYMWWDOXHJM-JTQLQIEISA-N	C=C(C)C1CC=C(C)CC1	28103.9	178552	-	440917	C06099
pos	159.116	d-LIMONENE	5.8021	4.399	12.058	12.947	[M+Na]+	Menthane monoterpenoids	XMGQYMWWDOXHJM-JTQLQIEISA-N	C=C(C)C1CC=C(C)CC1	14741.7	822551	2453.96	440917	C06099
pos	144.081	2-Naphthylamine	2.7324	4.2963	3.312	-1.388	[M+H]+	Naphthalenes	JBIJLHTVPXGSAM-UHFFFAOYSA-N	NC1=CC2=C(C=CC=C2)C=C1	168889	1122370	4834.58	7057	C02227
pos	143.073	Ectoine	2.4434	4.2356	3.311	19.151	[M+H]+	Alpha amino acids and derivatives	WQXNXVUDBPYKBA-YFKPBYRVSA-N	CC1=NCCC(N1)C(=O)O	89467.4	486616	4147.51	126041	C06231
pos	146.06	3-FORMYLINDOLE	2.9293	4.1993	3.31	-1.438	[M+H]+	Indoles	OLNJUISKUQQNIM-UHFFFAOYSA-N	O=CC1=CNC2=CC=CC=C12	269782	2054980	3280.25	10256	C08493
pos	201.164	N,N'-DIACETYL-1,6-DIAMINOHEXANE	4.5491	3.9304	8.001	18.89	[M+H]+	Carboximidic acids	BNQSTAOJRULKNX-UHFFFAOYSA-N	CC(=O)NCCCCCCNC(C)=O	17191.1	402456	-	3616	D81997
pos	205.122	NCGC00178706-03!1-[4-hydroxy-3-(3-methylbut-2-enyl)phenyl]ethanone	3.5198	3.9014	5.353	0.829	[M+H]+	Alkyl-phenylketones	QJAPFSSVKIZTMR-UHFFFAOYSA-N	CC(C)=CCC1=C(O)C=CC(=C1)C(C)=O	17641.9	202357	2387.71	442916	C10702
pos	247.18	Milnacipran HCl	5.8614	3.9002	5.777	-2.063	[M+H]+	Phenylacetamides	GJJFMKBJSRMPLA-UHFFFAOYNA-N	CCN(CC)C(=O)C1(CC1CN)C1=CC=CC=C1	23312.7	1355330	3990.24	163701	D01107
pos	261.196	Oxymetazoline hydrochloride	3.1693	3.8994	6.563	1.034	[M+H]+	Xylenols	WYWIFABBXFUGLM-UHFFFAOYSA-N	CC1=CC(=C(O)C(C)=C1CC1=NCCN1)C(C)(C)C	5820.61	52361.8	1214.56	4636	C07363
pos	201.163	N,N'-DIACETYL-1,6-DIAMINOHEXANE	3.7761	3.8699	5.367	18.592	[M+H]+	Carboximidic acids	BNQSTAOJRULKNX-UHFFFAOYSA-N	CC(=O)NCCCCCCNC(C)=O	15717.8	215327	1629.54	3616	D81997
pos	199.148	GUAIAZULENE	4.571	3.844	5.266	-0.301	[M+H]+	Guaianes	FWKQNCXZGNBPFD-UHFFFAOYSA-N	C=1C=C(C2=CC=C(C2=CC1C(C)C)C)C	10005.6	237829	1056.29	3515	C09675
pos	118.065	INDOLE	2.5705	3.8383	3.312	-1.44	[M+H]+	Indoles	SIKJAQJRHWYJAI-UHFFFAOYSA-N	N1C=CC2=CC=CC=C12	176338	1047500	6982.07	798	C00463
pos	147.044	Coumarin	3.3194	3.8265	4.309	-1.156	[M+H]+	Coumarins and derivatives	ZYGHJZDHTFUPRJ-UHFFFAOYSA-N	O=C1OC2=CC=CC=C2C=C1	326745	3261710	803.39	323	C05851
pos	168.102	Phenylephrine	2.0731	3.7845	2.577	0.416	[M+H]+	1-hydroxy-4-unsubstituted benzenoids	SONNWYBIRXJNDC-VIFPVBQESA-N	CNC[C@H](O)C1=CC(O)=CC=C1	29588.2	124508	739.89	6041	C07441
pos	387.127	1-O-b-D-glucopyranosyl sinapate	1.7983	3.7548	6.069	-5.037	[M+H]+	Hydroxycinnamic acid glycosides	XRKBRPFTFKKHEF-DGDBGZAXSA-N	COC1=CC(\C=C\C(=O)O[C@@H]2O[C@H](CO)[C@@H](O)[C@H](O)[C@H]2O)=CC(OC)=C1O	33359.4	116028	-	5280406	C01175
pos	218.139	Propionylcarnitine	4.0073	3.7512	2.775	-9.077	[M+H]+	Acyl carnitines	UFAHZIUFPNSHSL-UHFFFAOYSA-N	O=C([O-])CC(OC(=O)CC)C[N+](C)(C)C	2506.64	40309.1	4111.03	107738	C03017
pos	135.08	CINNAMYL ALCOHOL	1.1626	3.6267	6.314	-1.184	[M+H]+	Cinnamyl alcohols	OOCCDEMITAIZTP-QPJJXVBHSA-N	OC\C=C\C1=CC=CC=C1	48961	109605	1425.34	5315892	C02394
pos	159.091	1,5-Naphthalenediamine	2.3759	3.6237	3.309	-1.446	[M+H]+	Naphthalenes	KQSABULTKYLFEV-UHFFFAOYSA-N	NC1=CC=CC2=C(N)C=CC=C12	130279	676229	1785.38	16720	C19463
pos	373.281	FINASTERIDE	-2.526	3.6156	4.029	-9.483	[M+H]+	Androgens and derivatives	DBEPLOCGEIEOCV-UHFFFAOYNA-N	CC(C)(C)NC(=O)C1CCC2C3CCC4NC(=O)C=CC4(C)C3CCC12C	81770.7	14196.7	1410.66	57363	D00321
pos	149.06	trans-Cinnamate	1.5176	3.5986	4.639	1.409	[M+H]+	Cinnamic acids	WBYWAXJHAXSJNI-VOTSOKGWSA-N	OC(=O)\C=C\C1=CC=CC=C1	30703.1	87909.3	2230.32	444539	C00423
pos	170.06	PYRIDOXINE	2.5842	3.5695	3.312	5.939	[M+H]+	Pyridoxines	LXNHXLLTXMVWPM-UHFFFAOYSA-N	OC=1C(=NC=C(C1CO)CO)C	64443.3	386449	-	1054	C00314
pos	388.16	Flurazepam	1.9996	3.5545	5.817	3.529	[M+H]+	1,4-benzodiazepines	SAADBVWGJQAEFS-UHFFFAOYSA-N	CCN(CC)CCN1c2ccc(cc2C(=NCC1=O)c3ccccc3F)Cl	50813	203200	-	3393	D00329
pos	177.054	7-HYDROXY-4-METHYLCOUMARIN	2.8479	3.5467	4.642	-2.203	[M+H]+	7-hydroxycoumarins	HSHNITRMYYLLCV-UHFFFAOYSA-N	CC1=CC(=O)OC2=C1C=CC(O)=C2	79635.2	573318	1344.38	5280567	C03081
pos	343.13	D-(+)-Cellobiose	1.6695	3.4293	4.552	19.76	[M+H]+	O-glycosyl compounds	GUBGYTABKSRVRQ-CUHNMECISA-N	OC[C@H]1O[C@@H](O[C@H]2[C@H](O)[C@@H](O)C(O)O[C@@H]2CO)[C@H](O)[C@@H](O)[C@@H]1O	32353.3	102920	735.77	439178	C00185
pos	439.23	Quinapril hydrochloride (Accupril)	5.597	3.4226	5.655	16.051	[M+H]+	Dipeptides	JSDRRTOADPPCHY-UHFFFAOYNA-N	CCOC(=O)C(CCC1=CC=CC=C1)NC(C)C(=O)N1CC2=C(CC1C(O)=O)C=CC=C2	12708.8	615123	662.83	54891	C07340
pos	147.044	Coumarin	3.0181	3.4201	4.765	-1.836	[M+H]+	Coumarins and derivatives	ZYGHJZDHTFUPRJ-UHFFFAOYSA-N	O=C1OC2=CC=CC=C2C=C1	134784	1091890	1446.3	323	C05851
pos	211.133	(+-)-Jasmonic acid	-1.5558	3.4019	6.821	2.179	[M+H]+	Jasmonic acids	ZNJFBWYDHIGLCU-HWKXXFMVSA-N	CC\C=C/C[C@@H]1[C@@H](CC(O)=O)CCC1=O	64597.7	21972.3	2629.27	5281166	C08491
pos	159.117	d-LIMONENE	2.4382	3.3736	8.003	14.392	[M+Na]+	Menthane monoterpenoids	XMGQYMWWDOXHJM-JTQLQIEISA-N	C=C(C)C1CC=C(C)CC1	44845.1	243039	-	440917	C06099
pos	177.054	7-HYDROXY-4-METHYLCOUMARIN	4.1013	3.3146	6.835	-1.412	[M+H]+	7-hydroxycoumarins	HSHNITRMYYLLCV-UHFFFAOYSA-N	CC1=CC(=O)OC2=C1C=CC(O)=C2	12751.4	218858	819.84	5280567	C03081
pos	148.076	3-Methyloxyindole	3.8218	3.312	7.123	1.823	[M+H]+	Indolines	BBZCPUCZKLTAJQ-UHFFFAOYSA-N	OC1=NC=2C=CC=CC2C1C	5326.07	75315.7	2493.35	150923	C02366
pos	149.107	Nornicotine	3.8142	3.2662	0.744	0.335	[M+H]+	Pyrrolidinylpyridines	MYKUKUCHPMASKF-UHFFFAOYSA-N	c1cc(cnc1)C2CCCN2	13609.9	191450	7347.48	412	C06524
pos	445.242	Bufotalin	4.0388	3.2205	7.163	-18.843	[M+H]+	Bufanolides and derivatives	VOZHMAYHYHEWBW-NVOOAVKYSA-N	O=C1OC=C(C=C1)C2C(OC(=O)C)CC3(O)C4CCC5CC(O)CCC5(C)C4CCC23C	4191.8	68896.1	102.16	12302120	C16923
pos	331.081	aflatoxin G2	2.7057	3.1938	4.994	0.725	[M+H]+	Difurocoumarolactones	WPCVRWVBBXIRMA-UHFFFAOYNA-N	COC1=C2C3=C(C(=O)OCC3)C(=O)OC2=C2C3CCOC3OC2=C1	24882.8	162329	1074.01	2724362	C16754
pos	166.05	4-PYRIDOXATE	4.7237	3.1702	2.276	6.203	[M-H2O+H]+	Pyridinecarboxylic acids	HXACOUQIXZGNBF-UHFFFAOYSA-N	CC1=NC=C(CO)C(C(O)=O)=C1O	5419.93	143204	1541.51	6723	C00847
pos	324.105	Ethyl 1-cyclopropyl-6,7-difluoro-8-methoxy-4-oxo-1,4-dihydro-3-quinolinecarboxylate	1.6959	3.1201	4.125	3.487	[M+H]+	Fluoroquinolones	XPAOPAPDCRLMTR-UHFFFAOYSA-N	CCOC(=O)C1=CN(C2CC2)C2=C(OC)C(F)=C(F)C=C2C1=O	25183.6	81591.6	657.59	10758239	D00666
pos	536.227	Gossypol	4.4913	3.1167	5.172	-0.802	[M+NH4]+	Sesquiterpenoids	QBKSWRVVCFFDOT-UHFFFAOYSA-N	O=CC1=C(O)C(O)=C(C2=CC(=C(C(O)=C12)C3=C(O)C4=C(C=O)C(O)=C(O)C(=C4C=C3C)C(C)C)C)C(C)C	5130.84	115403	-	3503	C07667
pos	373.147	Eleutheroside B	2.7654	3.0658	6.692	-7.102	[M+H]+	Phenolic glycosides	QJVXKWHHAMZTBY-GCPOEHJPSA-N	COC1=CC(\C=C\CO)=CC(OC)=C1O[C@@H]1O[C@H](CO)[C@@H](O)[C@H](O)[C@H]1O	38751.3	263486	696.45	5316860	C01533
pos	268.104	Adenosine	3.5354	3.0438	3.097	-0.671	[M+H]+	Purine nucleosides	OIRDTQYFTABQOQ-KQYNXXCUSA-N	NC1=C2N=CN([C@@H]3O[C@H](CO)[C@@H](O)[C@H]3O)C2=NC=N1	24217.9	280809	2225.11	60961	C00212
pos	352.161	trans-Zeatin riboside	4.0776	3.0223	3.758	-0.682	[M+H]+	Purine nucleosides	GOSWTRUMMSCNCW-HNNGNKQASA-N	C\C(CO)=C/CNC1=C2N=CN([C@@H]3O[C@H](CO)[C@@H](O)[C@H]3O)C2=NC=N1	44051.4	743782	1581.03	6440982	C16431
pos	301.071	3 5 7-trihydroxy-4'-methoxyflavone	-1.229	2.981	8.067	0.199	[M+H]+	Flavonols	SQFSKOYWJBQGKQ-UHFFFAOYSA-N	COC1=CC=C(C=C1)C1=C(O)C(=O)C2=C(O)C=C(O)C=C2O1	33385.7	14242.4	-	5281666	C10098
pos	117.057	Ketoisovaleric acid	1.5525	2.9535	3.313	15.548	[M+H]+	Short-chain keto acids and derivatives	QHKABHOOEWYVLI-UHFFFAOYSA-N	O=C(O)C(=O)C(C)C	106292	311773	5037.3	49	C00141
pos	199.148	GUAIAZULENE	4.5532	2.8962	4.593	-0.653	[M+H]+	Guaianes	FWKQNCXZGNBPFD-UHFFFAOYSA-N	C=1C=C(C2=CC=C(C2=CC1C(C)C)C)C	6610.9	155205	987.95	3515	C09675
pos	352.138	Tazarotene (Avage)	1.3035	2.8937	4.398	3.294	[M+H]+	Retinoids	OGQICQVSFDPSEI-UHFFFAOYSA-N	CCOC(=O)C1=CN=C(C=C1)C#CC1=CC2=C(SCCC2(C)C)C=C1	32988.9	81426.3	596.01	5381	C12531
pos	201.164	N,N'-DIACETYL-1,6-DIAMINOHEXANE	3.2319	2.8796	8.945	18.741	[M+H]+	Carboximidic acids	BNQSTAOJRULKNX-UHFFFAOYSA-N	CC(=O)NCCCCCCNC(C)=O	19390.1	182170	-	3616	D81997
pos	173.132	rac-Glycerol 3-phosphoate disodium salt hexahydrate	5.0936	2.8723	12.058	12.823	[M+H]+	Glycerophosphates	AWUCVROLDVIAJX-GSVOUGTGSA-N	C(C(COP(=O)(O)O)O)O	6584.3	224814	-	439162	C00093
pos	201.163	N,N'-DIACETYL-1,6-DIAMINOHEXANE	8.0456	2.8347	12.058	18.294	[M+H]+	Carboximidic acids	BNQSTAOJRULKNX-UHFFFAOYSA-N	CC(=O)NCCCCCCNC(C)=O	3190.32	842956	-	3616	D81997
pos	220.119	trans-Zeatin	3.6754	2.8332	3.756	0.727	[M+H]+	6-alkylaminopurines	UZKQTCBAMSWPJD-FARCUNLSSA-N	C\C(CO)=C/CNC1=C2N=CN=C2NC=N1	7823.37	99957.1	3740.73	449093	C00371
pos	231.17	Leucylvaline	-2.6511	2.8135	3.638	-5.84	[M+H]+	Dipeptides	MDSUKZSLOATHMH-UHFFFAOYSA-N	O=C(O)C(NC(=O)C(N)CC(C)C)C(C)C	2495920	397336	30185.5	352038	D91233
pos	116.071	L-PROLINE	-1.7547	2.7763	3.344	1.637	[M+H]+	Proline and derivatives	ONIBWKKTOPOVIA-BYPYZUCNSA-N	OC(=O)[C@@H]1CCCN1	173432	51394.9	8143.24	145742	C00148
pos	477.223	Loperamide hydrochloride	3.672	2.7144	5.024	-15.548	[M+H]+	Diphenylmethanes	RDOIQAHITMMDAJ-UHFFFAOYSA-N	CN(C)C(=O)C(CCN1CCC(O)(CC1)C1=CC=C(Cl)C=C1)(C1=CC=CC=C1)C1=CC=CC=C1	18644.1	237640	570.67	3955	C07080
pos	132.102	L-LEUCINE	2.7503	2.7136	0.75	2.498	[M+H]+	Leucine and derivatives	ROHFNLRQFUQHCH-YFKPBYRVSA-N	CC(C)C[C@H](N)C(O)=O	28855.6	194154	27289.5	6106	C00123
pos	467.227	NCGC00380615-01_C24H34O9_(3alpha,4beta,8alpha,12R)-4,15-Diacetoxy-3-hydroxy-12,13-epoxytrichothec-9-en-8-yl 3-methylbutanoate	2.8112	2.6978	5.908	-0.193	[M+H]+	Trichothecenes	BXFOFFBJRFZBQZ-UHFFFAOYNA-N	[H]C12OC3C=C(C)C(CC3(COC(C)=O)C(C)(C(OC(C)=O)C1O)C21CO1)OC(=O)CC(C)C	15736.8	110452	-	442400	C09738
pos	131.049	TRANS-CINNAMATE	3.9878	2.6956	4.737	0	[M-H2O+H]+	Cinnamic acids	WBYWAXJHAXSJNI-VOTSOKGWSA-N	OC(=O)\C=C\C1=CC=CC=C1	94688	1502200	1121.6	444539	C00423
pos	343.127	D-(+)-Maltose	1.6381	2.6707	5.094	9.618	[M+H]+	O-glycosyl compounds	GUBGYTABKSRVRQ-PICCSMPSSA-N	OC[C@H]1O[C@H](O[C@H]2[C@H](O)[C@@H](O)C(O)O[C@@H]2CO)[C@H](O)[C@@H](O)[C@@H]1O	25012.5	77852.6	-	439186	C00208
pos	352.16	trans-Zeatin riboside	2.3417	2.6672	4.916	-3.294	[M+H]+	Purine nucleosides	GOSWTRUMMSCNCW-HNNGNKQASA-N	C\C(CO)=C/CNC1=C2N=CN([C@@H]3O[C@H](CO)[C@@H](O)[C@H]3O)C2=NC=N1	32346.9	163964	485.15	6440982	C16431
pos	345.115	Clotrimazole (Canesten)	1.4679	2.6106	4.681	-0.551	[M+H]+	Triphenyl compounds	VNFPBHJOKIVQEB-UHFFFAOYSA-N	ClC1=C(C=CC=C1)C(N1C=CN=C1)(C1=CC=CC=C1)C1=CC=CC=C1	246792	682667	1002.37	2812	C06922
pos	340.16	Papaverine	1.3013	2.5829	4.681	18.021	[M+H]+	Benzylisoquinolines	XQYZDYMELSJDRZ-UHFFFAOYSA-N	COC1=C(OC)C=C(CC2=NC=CC3=CC(OC)=C(OC)C=C23)C=C1	79803.7	196673	402.47	4680	C06533
pos	177.054	7-HYDROXY-4-METHYLCOUMARIN	4.054	2.5308	6.622	-1.243	[M+H]+	7-hydroxycoumarins	HSHNITRMYYLLCV-UHFFFAOYSA-N	CC1=CC(=O)OC2=C1C=CC(O)=C2	7614.98	126487	527.7	5280567	C03081
pos	123.055	NICOTINAMIDE	-2.5497	2.526	1.063	-0.65	[M+H]+	Nicotinamides	DFPAKSUCGFBDDF-UHFFFAOYSA-N	OC(=N)C1=CN=CC=C1	438660	74918.3	22223.8	936	C00153
pos	191.032	ARABITOL(D)	2.6158	2.5255	3.736	0.89	[M+K]+	Sugar alcohols	HEBKCHPVOIAQTA-QWWZWVQMSA-N	OCC(O)C(O)C(O)CO	13773.7	84427	1671.1	94154	C01904
pos	443.226	Lovastatin	3.8743	2.5242	7.425	15.162	[M+K]+	Delta valerolactones	PCZOHLXUXFIOCF-BXMDZJJMSA-N	O=C1OC(CCC2C(C=CC3=CC(C)CC(OC(=O)C(C)CC)C32)C)CC(O)C1	13658.7	200298	-	53232	C07074
pos	251.201	myristic acid	-2.1702	2.5001	13.386	2.588	[M+Na]+	Long-chain fatty acids	TUNFSRHWOTWDNC-UHFFFAOYSA-N	O=C(O)CCCCCCCCCCCCC	55748.5	12386.2	2080.81	11005	C06424
pos	498.173	Tebipenem pivoxil (L-084)	2.6703	2.4898	5.071	0.361	[M+H]+	Thienamycins	SNUDIPVBUUXCDG-UHFFFAOYNA-N	CC(O)C1C2C(C)C(SC3CN(C3)C3=NCCS3)=C(N2C1=O)C(=O)OCOC(=O)C(C)(C)C	39710.3	252776	-	9892071	C73086
pos	439.23	Quinapril hydrochloride (Accupril)	3.5348	2.4459	5.367	15.618	[M+H]+	Dipeptides	JSDRRTOADPPCHY-UHFFFAOYNA-N	CCOC(=O)C(CCC1=CC=CC=C1)NC(C)C(=O)N1CC2=C(CC1C(O)=O)C=CC=C2	27871.8	323028	776.47	54891	C07340
pos	599.26	BEKANAMYCIN SULFATE	2.4954	2.4261	5.857	8.244	[M+NH4]+	4,6-disubstituted 2-deoxystreptamines	YGTPKDKJVZOVCO-KELBJJLKSA-N	O=S(=O)(O)O.OCC1OC(OC2C(O)C(OC3OC(CN)C(O)C(O)C3N)C(N)CC2N)C(O)C(N)C1O	13235.3	74631.7	918.83	636396	D01868
pos	293.211	12-Oxo-10,15(Z)-Phytodienoic Acid	2.1937	2.4252	10.194	0.307	[M+H]+	Prostaglandins and related compounds	PMTMAFAPLCGXGK-GTOOTHNYSA-N	CC\C=C/C[C@@H]1[C@H](CCCCCCCC(O)=O)C=CC1=O	15101.9	69088	-	5282268	C13816
pos	259.097	Spongothymidine	-1.9931	2.4085	5.221	15.67	[M+H]+	Pyrimidine nucleosides	DWRXFEITVBNRMK-UHFFFAOYNA-N	CC1=CN(C2OC(CO)C(O)C2O)C(=O)N=C1O	230963	58019.3	607.69	65049	C16744
pos	253.119	Eremanthin	-2.8726	2.4015	3.243	-4.148	[M+Na]+	Guaianolides and derivatives	BWRZDLYJNURUHS-UHFFFAOYNA-N	CC1=CCC2C(OC(=O)C2=C)C2C1CCC2=C	95222.6	13001.5	1288.01	100572	C09406
pos	173.133	rac-Glycerol 3-phosphoate disodium salt hexahydrate	2.1037	2.3954	7.527	15.711	[M+H]+	Glycerophosphates	AWUCVROLDVIAJX-GSVOUGTGSA-N	C(C(COP(=O)(O)O)O)O	17833.9	76652.6	-	439162	C00093
pos	161.107	3-(2-AMINOETHYL)INDOLE	1.6262	2.3463	0.742	-0.31	[M+H]+	Tryptamines and derivatives	APJYDQYYACXCRM-UHFFFAOYSA-N	NCCC1=CNC2=CC=CC=C12	84295.1	260227	6705.97	1150	C00398
pos	301.217	all-trans-Retinoic acid	-3.4743	2.3349	7.916	1.195	[M+H]+	Retinoids	SHGAZHPCJJPHSC-YCNIQYBTSA-N	C\C(\C=C\C1=C(C)CCCC1(C)C)=C/C=C/C(/C)=C/C(O)=O	93438.7	8407.18	-	444795	C00777
pos	131.049	TRANS-CINNAMATE	2.9733	2.2737	3.978	-0.382	[M-H2O+H]+	Cinnamic acids	WBYWAXJHAXSJNI-VOTSOKGWSA-N	OC(=O)\C=C\C1=CC=CC=C1	57990.1	455412	2624.73	444539	C00423
pos	167.07	3-(4-HYDROXYPHENYL)PROPIONIC ACID	1.8666	2.2693	3.88	-1.317	[M+H]+	Phenylpropanoic acids	NMHMNPHRMNGLLB-UHFFFAOYSA-N	OC(=O)CCC1=CC=C(O)C=C1	60277.6	219817	4200.95	10394	C01744
pos	408.18	Trifluoperazine 2HCl	2.4017	2.2654	4.202	19.82	[M+H]+	Phenothiazines	ZEWQUBUPAILYHI-UHFFFAOYSA-N	CN1CCN(CCCN2C3=CC(=CC=C3SC3=C2C=CC=C3)C(F)(F)F)CC1	22994.4	121508	-	5566	C07168
pos	177.054	7-HYDROXY-4-METHYLCOUMARIN	3.6124	2.2418	3.459	-1.977	[M+H]+	7-hydroxycoumarins	HSHNITRMYYLLCV-UHFFFAOYSA-N	CC1=CC(=O)OC2=C1C=CC(O)=C2	115683	1414840	2176.94	5280567	C03081
pos	163.041	NCGC00095801-05!7-hydroxychromen-2-one	1.2292	2.2143	3.798	12.942	[M+H]+	7-hydroxycoumarins	ORHBXUUXSCNDEV-UHFFFAOYSA-N	OC1=CC2=C(C=C1)C=CC(=O)O2	2866160	6719480	1307.8	5281426	C09315
pos	528.183	Daunorubicin HCl (Daunomycin HCl)	3.3794	2.1858	5.218	-5.661	[M+H]+	Anthracyclines	STQGQHZAVUOBTE-UHFFFAOYNA-N	COC1=C2C(=O)C3=C(C(O)=C4CC(O)(CC(OC5CC(N)C(O)C(C)O5)C4=C3O)C(C)=O)C(=O)C2=CC=C1	28341	294927	-	62770	D01264
pos	355.102	CHLOROGENIC ACID	1.2331	2.1505	3.795	-2.337	[M+H]+	Quinic acids and derivatives	CWVRJTMFETXNAD-JUHZACGLSA-N	O[C@@H]1C[C@](O)(C[C@@H](OC(=O)\C=C\C2=CC(O)=C(O)C=C2)[C@@H]1O)C(O)=O	596463	1402090	436.11	1794427	C00852
pos	136.076	2-Aminoacetophenone	-1.7129	2.1293	4.876	4.85	[M+H]+	Alkyl-phenylketones	HEQOJEGTZCTHCF-UHFFFAOYSA-N	O=C(C=1C=CC=CC1)CN	170580	52033.4	4054.12	11952	D13575
pos	513.187	NCGC00169672-02_C26H28N2O9_14H-Pyrano[3',4':6,7]indolizino[1,2-b]quinoline-11,14(3H)-dione, 4-ethenyl-3-(beta-D-glucopyranosyloxy)-4,4a,5,5a,6,12-hexahydro-, (3S,4R,4aS,5aS)-	2.1844	2.1018	4.141	-0.117	[M+H]+	O-glycosyl compounds	ODQBQUXGRYBRTP-UHFFFAOYNA-N	OCC1OC(OC2OC=C3C(CC4N(CC5=C4NC4=CC=CC=C4C5=O)C3=O)C2C=C)C(O)C(O)C1O	30608.3	139123	-	10346314	C16723
pos	307.169	Ruxolitinib (INCB018424)	1.3859	2.0944	3.5	8.953	[M+H]+	Pyrrolo[2,3-d]pyrimidines	HFNKQEVNSGCOJV-UHFFFAOYNA-N	N#CCC(C1CCCC1)N1C=C(C=N1)C1=C2C=CNC2=NC=N1	39623.4	103553	1732.01	25126798	D09959
pos	196.064	esculetin	5.232	2.0834	1.015	15.913	[M+NH4]+	6,7-dihydroxycoumarins	ILEDWLMCKZNDJK-UHFFFAOYSA-N	O=C1OC=2C=C(O)C(O)=CC2C=C1	42344.2	1591400	14199	5281416	C09263
pos	159.092	1,5-Naphthalenediamine	1.4763	2.0814	5.227	0	[M+H]+	Naphthalenes	KQSABULTKYLFEV-UHFFFAOYSA-N	NC1=CC=CC2=C(N)C=CC=C12	60654.3	168757	2636.93	16720	C19463
pos	611.304	Daurisoline	2.2943	2.0668	8.374	-10.289	[M+H]+	Benzylisoquinolines	BURJAQFYNVMZDV-FIRIVFDPSA-N	OC1=CC=C(C=C1OC2=CC=C(C=C2)CC3C4=CC(OC)=C(OC)C=C4CCN3C)CC5C6=CC(O)=C(OC)C=C6CCN5C	12792.9	62753.2	-	51106	D21030
pos	550.204	Gliquidone	2.4167	2.0652	6.874	10.542	[M+Na]+	1,3-isoquinolinediones	LLJFMFZYVVLQKT-UHFFFAOYSA-N	COC1=CC2=C(C=C1)C(C)(C)C(=O)N(CCC1=CC=C(C=C1)S(=O)(=O)NC(=O)NC1CCCCC1)C2=O	74604.7	398341	-	91610	D02430
pos	559.311	Cucurbitacin B	1.9594	2.0458	7.089	-16.27	[M+H]+	Cucurbitacins	IXQKXEUSCPEQRD-DKRGWESNSA-N	O=C(OC(C=CC(=O)C(O)(C)C1C(O)CC2(C)C3CC=C4C(CC(O)C(=O)C4(C)C)C3(C(=O)CC12C)C)(C)C)C	24946.6	97019.9	-	5281316	C08794
pos	196.063	esculetin	4.1178	2.0244	0.907	15.352	[M+NH4]+	6,7-dihydroxycoumarins	ILEDWLMCKZNDJK-UHFFFAOYSA-N	O=C1OC=2C=C(O)C(O)=CC2C=C1	63507.4	1102550	12353.7	5281416	C09263
pos	163.039	NCGC00095801-05!7-hydroxychromen-2-one	3.6017	2.0177	3.122	-2.147	[M+H]+	7-hydroxycoumarins	ORHBXUUXSCNDEV-UHFFFAOYSA-N	OC1=CC2=C(C=C1)C=CC(=O)O2	117556	1427130	2957.86	5281426	C09315
pos	303.05	Quercetin	2.3585	1.9966	5.089	0.297	[M+H]+	Flavonols	REFJWTPEDVJJIY-UHFFFAOYSA-N	OC1=CC(O)=C2C(OC(=C(O)C2=O)C2=CC(O)=C(O)C=C2)=C1	8806.97	45164.9	648.09	5280343	C00389
pos	244.131	Agomelatine	2.1013	1.9882	6.597	-9.954	[M+H]+	N-acetyl-2-arylethylamines	YJYPHIXNFHFHND-UHFFFAOYSA-N	COC1=CC2=C(CCNC(C)=O)C=CC=C2C=C1	6718.89	28831.2	1490.98	82148	D02578
pos	353.23	Eicosanoids_LXB4_C20H32O5	-3.3219	1.988	8.619	-5.52	[M+H]+	Lipoxins	UXVRTOKOJOMENI-UHFFFAOYNA-N	CCCCCC(O)C(O)C=CC=CC=CC=CC(O)CCCC(O)=O	943357	94336.6	-	5280915	C06315
pos	132.102	L-LEUCINE	-2.2808	1.919	3.639	-1.135	[M+H]+	Leucine and derivatives	ROHFNLRQFUQHCH-YFKPBYRVSA-N	CC(C)C[C@H](N)C(O)=O	263210	54163.2	6616.26	6106	C00123
pos	149.06	trans-Cinnamate	2.8876	1.9154	3.467	-0.201	[M+H]+	Cinnamic acids	WBYWAXJHAXSJNI-VOTSOKGWSA-N	OC(=O)\C=C\C1=CC=CC=C1	33678.3	249239	2649.86	444539	C00423
pos	235.144	Securinine	1.2971	1.9147	3.447	1.616	[M+NH4]+	Indolizidines	SWZMSZQQJRKFBP-WZRBSPASSA-N	O=C1OC23C(C=CC(N4CCCCC42)C3)=C1	34664.9	85184.1	3005.64	442872	C10614
pos	188.144	Deprenyl	4.6519	1.9119	3.32	5.528	[M+H]+	Amphetamines and derivatives	MEZLKOACVSPNER-GFCCVEGCSA-N	C[C@H](Cc1ccccc1)N(C)CC#C	16158.6	406221	781.05	26757	C07245
pos	355.103	CHLOROGENIC ACID	4.3144	1.8938	3.505	0.422	[M+H]+	Quinic acids and derivatives	CWVRJTMFETXNAD-JUHZACGLSA-N	O[C@@H]1C[C@](O)(C[C@@H](OC(=O)\C=C\C2=CC(O)=C(O)C=C2)[C@@H]1O)C(O)=O	35218	700686	1078.21	1794427	C00852
pos	495.163	(2R,4aR,5aR,6S,7S,8R,9S,9aR,10aS)-4a,7,9-trihydroxy-2-methyl-6,8-bis(methylamino)octahydro-2H-benzo[b]pyrano[2,3-e][1,4]dioxin-4(3H)-one dihydrochloride pentahydrate	1.306	1.8702	6.32	-13.43	[M+H]+	1,4-dioxanes	DCHJOVNPPSBWHK-UXXUFHFZSA-N	Cl.Cl.O=C1CC(OC2OC3C(O)C(NC)C(O)C(NC)C3OC12O)C.O.O.O.O.O	50349.7	124489	-	30971	D00869
pos	513.187	NCGC00169672-02_C26H28N2O9_14H-Pyrano[3',4':6,7]indolizino[1,2-b]quinoline-11,14(3H)-dione, 4-ethenyl-3-(beta-D-glucopyranosyloxy)-4,4a,5,5a,6,12-hexahydro-, (3S,4R,4aS,5aS)-	2.7947	1.84	4.547	0.955	[M+H]+	O-glycosyl compounds	ODQBQUXGRYBRTP-UHFFFAOYNA-N	OCC1OC(OC2OC=C3C(CC4N(CC5=C4NC4=CC=CC=C4C5=O)C3=O)C2C=C)C(O)C(O)C1O	9404.76	65258.4	-	10346314	C16723
pos	86.0963	PIPERIDINE	-1.2989	1.8372	4.248	-1.045	[M+H]+	Piperidines	NQRYJNQNLNOLGT-UHFFFAOYSA-N	C1CCNCC1	114031	46345.8	5171.52	8082	C01746
pos	591.206	NCGC00142553-05!5,7-dimethoxy-2-phenyl-2,3-dihydrochromen-4-one [IIN-based on: CCMSLIB00000848562]	-2.3626	1.8096	4.889	12.196	[2M+Na]+	7-O-methylated flavonoids	IAFBOKYTDSDNHV-UHFFFAOYSA-N	COC1=CC2=C(C(=O)CC(O2)C3=CC=CC=C3)C(OC)=C1	75099.3	14602.4	499.33	378567	D59730
pos	443.225	Lovastatin	4.8827	1.8091	7.135	12.477	[M+K]+	Delta valerolactones	PCZOHLXUXFIOCF-BXMDZJJMSA-N	O=C1OC(CCC2C(C=CC3=CC(C)CC(OC(=O)C(C)CC)C32)C)CC(O)C1	6101.12	179996	865.41	53232	C07074
pos	159.117	d-LIMONENE	1.1674	1.792	8.933	15.083	[M+Na]+	Menthane monoterpenoids	XMGQYMWWDOXHJM-JTQLQIEISA-N	C=C(C)C1CC=C(C)CC1	26508.8	59540	-	440917	C06099
pos	251.139	N-Caffeoylputrescine, (E)-	1.2008	1.7818	4.241	-4.738	[M+H]+	Hydroxycinnamic acids and derivatives	KTZNZCYTXQYEHT-GQCTYLIASA-N	O=C(C=CC1=CC=C(O)C(O)=C1)NCCCCN	165016	379315	2321.63	5280559	C03002
pos	260.161	Ramelteon (TAK-375)	-1.9936	1.7738	2.904	-14.183	[M+H]+	Indanes	YLXDSYKOBKBWJQ-UHFFFAOYNA-N	CCC(=O)NCCC1CCC2=CC=C3OCCC3=C12	127493	32015.6	-	208902	D02689
pos	160.076	Indole-3-acetaldehyde	1.2157	1.7716	3.315	-3.436	[M+H]+	3-alkylindoles	WHOOUMGHGSPMGR-UHFFFAOYSA-N	C1=CC=C2C(=C1)C(=CN2)CC=O	39913.7	92701.2	1648.08	800	C00637
pos	182.082	Tyr	1.0639	1.747	4.128	3.844	[M+H]+	Tyrosine and derivatives	OUYCCCASQSFEME-QMMMGPOBSA-N	N[C@@H](CC1=CC=C(O)C=C1)C(O)=O	34292.9	71693.3	2877.56	6057	C00082
pos	100.076	N-Methyl-2-pyrrolidone	1.0496	1.739	2.723	0.2	[M+H]+	N-alkylpyrrolidines	SECXISVLQFMRJM-UHFFFAOYSA-N	CN1CCCC1=O	107751	223039	3582.01	13387	C11118
pos	149.023	4-Hydroxy-6-Methylpyran-2-One	6.8337	1.7059	8.666	16.843	[M+Na]+	Pyranones and derivatives	NSYSSMYQPLSPOD-UHFFFAOYSA-N	O=C1OC(=CC(O)=C1)C	162.48	19290.1	-	54675757	C02752
pos	127.039	4-Hydroxy-6-Methylpyran-2-One	2.2943	1.6989	5.12	0.945	[M+H]+	Pyranones and derivatives	NSYSSMYQPLSPOD-UHFFFAOYSA-N	O=C1OC(=CC(O)=C1)C	39829.3	195369	9655.03	54675757	C02752
pos	467.228	NCGC00380615-01_C24H34O9_(3alpha,4beta,8alpha,12R)-4,15-Diacetoxy-3-hydroxy-12,13-epoxytrichothec-9-en-8-yl 3-methylbutanoate	7.6476	1.6543	8	0.728	[M+H]+	Trichothecenes	BXFOFFBJRFZBQZ-UHFFFAOYNA-N	[H]C12OC3C=C(C)C(CC3(COC(C)=O)C(C)(C(OC(C)=O)C1O)C21CO1)OC(=O)CC(C)C	760.66	153859	-	442400	C09738
pos	136.112	Amphetamine	-2.2184	1.6219	2.859	-0.955	[M+H]+	Amphetamines and derivatives	KWTSXDURSIMDCE-UHFFFAOYSA-N	c1(ccccc1)CC(N)C	206297	44329.7	4048.74	3007	C07514
pos	196.064	esculetin	2.8908	1.6085	1.524	17.291	[M+NH4]+	6,7-dihydroxycoumarins	ILEDWLMCKZNDJK-UHFFFAOYSA-N	O=C1OC=2C=C(O)C(O)=CC2C=C1	54498.1	404201	6462.85	5281416	C09263
pos	177.054	7-HYDROXY-4-METHYLCOUMARIN	2.5484	1.6047	3.759	-2.542	[M+H]+	7-hydroxycoumarins	HSHNITRMYYLLCV-UHFFFAOYSA-N	CC1=CC(=O)OC2=C1C=CC(O)=C2	64704.6	378518	1655.04	5280567	C03081
pos	476.277	Ulipristal	1.0766	1.6001	11.743	-5.9	[M+H]+	Steroid esters	OOLLAFOLCSJHRE-UHFFFAOYNA-N	CN(C)C1=CC=C(C=C1)C1CC2(C)C(CCC2(OC(C)=O)C(C)=O)C2CCC3=CC(=O)CCC3=C12	138311	291707	-	13559281	D09567
pos	220.118	Pantothenate	1.3164	1.5797	2.988	0.136	[M+H]+	Secondary alcohols	GHOKWGTUZJEAQD-ZETCQYMHSA-N	CC(C)(CO)[C@@H](O)C(O)=NCCC(O)=O	193810	482666	1695.56	6613	C00864
pos	165.091	Hinokitiol	2.9086	1.5511	5.543	-0.061	[M+H]+	Tropolones	FUWUEFKEXZQKKA-UHFFFAOYSA-N	CC(C)C1=CC(=O)C(O)=CC=C1	21209.2	159262	2836.11	3611	C09904
pos	907.465	Gracillin	1.7132	1.5374	13.221	5.113	[M+Na]+	Steroidal saponins	YQEMAEKYNNOCBY-IEMDQPGHSA-N	OCC1OC(OC2C(O)C(OC(OC3CC4=CCC5C(CCC6(C)C5CC7OC8(OCC(C)CC8)C(C)C76)C4(C)CC3)C2OC9OC(C)C(O)C(O)C9O)CO)C(O)C(O)C1O	220601	723315	1495.94	159861	C08901
pos	163.039	NCGC00095801-05!7-hydroxychromen-2-one	2.9098	1.5306	3.522	-1.84	[M+H]+	7-hydroxycoumarins	ORHBXUUXSCNDEV-UHFFFAOYSA-N	OC1=CC2=C(C=C1)C=CC(=O)O2	370058	2781070	2888.81	5281426	C09315
pos	925.478	Anemarsaponin C	-1.1212	1.5196	10.85	8.839	[M+Na]+	Steroidal saponins	ROHLIYKWVMBBFX-AMMIEGAUSA-N	OCC1OC(OCC(C)CCC=2OC3CC4C5CCC6CC(OC7OC(CO)C(O)C(O)C7OC8OC(CO)C(O)C(O)C8O)CCC6(C)C5CCC4(C)C3C2C)C(O)C(O)C1O	73172.4	33638.8	428.94	101389834	D85004
pos	149.107	Nornicotine	2.559	1.5141	5.779	-1.341	[M+H]+	Pyrrolidinylpyridines	MYKUKUCHPMASKF-UHFFFAOYSA-N	c1cc(cnc1)C2CCCN2	17996.4	106050	804.88	412	C06524
pos	127.039	4-Hydroxy-6-Methylpyran-2-One	1.1122	1.514	8.225	1.889	[M+H]+	Pyranones and derivatives	NSYSSMYQPLSPOD-UHFFFAOYSA-N	O=C1OC(=CC(O)=C1)C	44489	96172.3	844.87	54675757	C02752
pos	336.29	bilobol	2.6366	1.5107	6.288	0.922	[M+NH4]+	Resorcinols	TUGAUFMQYWZJAB-FPLPWBNLSA-N	OC=1C=C(O)C=C(C1)CCCCCCCC=CCCCCCC	8853.23	55056.7	842.82	5281852	C10770
pos	677.247	Icariin	6.7883	1.5055	7.552	4.238	[M+H]+	Flavonoid-7-O-glycosides	TZJALUIVHRYQQB-UHFFFAOYNA-N	COC1=CC=C(C=C1)C1=C(OC2OC(C)C(O)C(O)C2O)C(=O)C2=C(O1)C(CC=C(C)C)=C(OC1OC(CO)C(O)C(O)C1O)C=C2O	1154.14	127933	-	5318997	C17555
pos	289.227	Bupivacaine	6.3499	1.4527	8.552	-1.072	[M+H]+	Alpha amino acid amides	LEBVLXFERQHONN-UHFFFAOYSA-N	CCCCN1CCCCC1/C(=N/C2=C(C=CC=C2C)C)/O	2152.82	176137	-	2474	C07529
pos	469.281	2'-Deoxyuridine-5'-triphosphate sodium salt	1.8721	1.4366	11.105	-19.178	[M+H]+	Pyrimidine 2'-deoxyribonucleoside triphosphates	AHCYMLUZIRLXAA-SHYZEUOFSA-N	C1C(C(OC1N2C=CC(=O)NC2=O)COP(=O)(O)OP(=O)(O)OP(=O)(O)O)O	57302	209761	-	65070	C00460
pos	166.086	L-(-)-Phenylalanine	-2.6967	1.4264	3.383	-1.746	[M+H]+	Phenylalanine and derivatives	COLNVLDHVKWLRT-QMMMGPOBSA-N	N[C@@H](CC1=CC=CC=C1)C(O)=O	251653	38816.9	2126.96	6140	C00079
pos	170.06	PYRIDOXINE	1.4404	1.4116	5.229	8.232	[M+H]+	Pyridoxines	LXNHXLLTXMVWPM-UHFFFAOYSA-N	OC=1C(=NC=C(C1CO)CO)C	26120.1	70886.5	658.56	1054	C00314
pos	173.132	rac-Glycerol 3-phosphoate disodium salt hexahydrate	2.5058	1.3234	8.003	13.054	[M+H]+	Glycerophosphates	AWUCVROLDVIAJX-GSVOUGTGSA-N	C(C(COP(=O)(O)O)O)O	14341.9	81458.6	-	439162	C00093
neg	147.046	trans-Cinnamate	1.6083	4.8154	4.928	4.148	[M-H]-	Cinnamic acids	WBYWAXJHAXSJNI-VOTSOKGWSA-N	OC(=O)\C=C\C1=CC=CC=C1	22217.2	67736.2	39.22	444539	C00423
neg	171.103	FA 9:1+1O	4.7271	4.7651	13.653	8.007	[M-H]-	Medium-chain fatty acids	WLGDDELKYAWBBL-UHFFFAOYSA-N	O=CCCCCCCCC(=O)O	3238.11	85763.4	-	75704	C16322
neg	191.057	D-(-)-Quinic acid	3.2687	4.5532	4.759	6.229	[M-H]-	Quinic acids and derivatives	AAWZDTNXLSGCEK-LNVDRNJUSA-N	O[C@@H]1CC(O)(C[C@@H](O)C1O)C(O)=O	471560	4544680	297.48	6508	C00296
neg	312.124	feruloyltyramine	7.5664	4.2584	6.611	0.417	[M-H]-	Methoxyphenols	NPNNKDMSXVRADT-WEVVVXLNSA-N	OC(=NCCC1=CC=C(O)C=C1)C=CC2=CC=C(O)C(OC)=C2	3646.27	691128	-	5280537	C02717
neg	173.046	(-)-Shikimic acid	2.5296	4.2208	4.307	0.231	[M-H]-	Shikimic acids and derivatves	JXOHGGNKMLTUBP-HSUXUTPPSA-N	O[C@@H]1CC(=C[C@@H](O)[C@H]1O)C(O)=O	184754	1066770	119.15	8742	C00493
neg	367.104	3-O-Feruloylquinic acid	3.9784	4.2023	4.637	0.272	[M-H]-	Quinic acids and derivatives	RAGZUCNPTLULOL-KJJWLSQTSA-N	O=C(OC1CC(O)(C(=O)O)CC(O)C1O)C=CC2=CC=C(O)C(OC)=C2	50972.3	803426	49.17	9799386	C02572
neg	367.104	3-O-Feruloylquinic acid	3.7739	4.1784	4.992	0.681	[M-H]-	Quinic acids and derivatives	RAGZUCNPTLULOL-KJJWLSQTSA-N	O=C(OC1CC(O)(C(=O)O)CC(O)C1O)C=CC2=CC=C(O)C(OC)=C2	15537.6	212538	-	9799386	C02572
neg	739.219	kaempferol-3-O-robinoside-7-O-rhamnoside	4.4204	4.1059	7.51	13.366	[M-H]-	Flavonoid-7-O-glycosides	PEFASEPMJYRQBW-HKWQTAEVSA-N	C[C@@H]1O[C@@H](OC[C@H]2O[C@@H](OC3=C(OC4=CC(O[C@@H]5O[C@@H](C)[C@H](O)[C@@H](O)[C@H]5O)=CC(O)=C4C3=O)C3=CC=C(O)C=C3)[C@H](O)[C@@H](O)[C@H]2O)[C@H](O)[C@H](O)[C@H]1O	7958.34	170405	-	5281693	C10178
neg	191.056	D-(-)-Quinic acid	2.7727	4.0983	4.276	0.994	[M-H]-	Quinic acids and derivatives	AAWZDTNXLSGCEK-LNVDRNJUSA-N	O[C@@H]1CC(O)(C[C@@H](O)C1O)C(O)=O	546911	3737420	316.44	6508	C00296
neg	393.138	ROTENONE	3.569	4.0849	14.095	9.233	[M-H]-		JUVIOZPCNVVQFO-HBGVWJBISA-N	O=C1C2=CC=C3OC(C(=C)C)CC3=C2OC4COC5=CC(OC)=C(OC)C=C5C14	7495.19	88950.1	-	6758	C07593
neg	161.025	Umbelliferone	3.2397	4.0833	6.073	4.72	[M-H]-		ORHBXUUXSCNDEV-UHFFFAOYSA-N	O=C1OC=2C=C(O)C=CC2C=C1	15275.3	144291	72.87	5281426	C09315
neg	721.209	Icariin	5.7791	3.9898	7.378	11.855	[M+HCOO]-	Flavonoid-7-O-glycosides	TZJALUIVHRYQQB-XLRXWWTNSA-N	C[C@H]1[C@@H]([C@H]([C@H]([C@@H](O1)Oc2c(=O)c3c(cc(c(c3oc2c4ccc(cc4)OC)CC=C(C)C)O[C@H]5[C@@H]([C@H]([C@@H]([C@H](O5)CO)O)O)O)O)O)O)O	5557.13	305159	81.06	5318997	C17555
neg	171.103	FA 9:1+1O	2.3994	3.9837	10.175	7.189	[M-H]-	Medium-chain fatty acids	WLGDDELKYAWBBL-UHFFFAOYSA-N	O=CCCCCCCCC(=O)O	48400.4	255348	108.29	75704	C16322
neg	273.171	Epiafzelechin (2R,3R)(-)	4.9206	3.8749	6.338	-14.057	[M-H]-	Flavan-3-ols	RSYUFYQTACJFML-UKRRQHHQSA-N	OC1=CC=C(C=C1)C2OC=3C=C(O)C=C(O)C3CC2O	7399.45	224105	-	443639	C12128
neg	409.133	tephrosin	3.348	3.6939	10.19	9.63	[M-H]-		AQBZCCQCDWNNJQ-AUSIDOKSSA-N	O=C1C2=CC=C3OC(C=CC3=C2OC4COC5=CC(OC)=C(OC)C=C5C14O)(C)C	12307.7	125319	-	114909	C10535
neg	193.051	3-(4-HYDROXY-3-METHOXYPHENYL)PROP-2-ENOICACID	4.8705	3.6781	6.073	0.932	[M-H]-	Hydroxycinnamic acids	KSEBMYQBYZTDHS-HWKANZROSA-N	COC1=C(O)C=CC(\C=C\C(O)=O)=C1	39661	1160200	163.03	445858	C01494
neg	595.171	Eriodictyol-7-O-neohesperidoside	6.9707	3.548	5.678	6.25	[M-H]-	Flavonoid-7-O-glycosides	OBKKEZLIABHSGY-DOYQYKRZSA-N	C[C@@H]1O[C@@H](O[C@@H]2[C@@H](O)[C@H](O)[C@@H](CO)O[C@H]2OC2=CC(O)=C3C(=O)C[C@H](OC3=C2)C2=CC(O)=C(O)C=C2)[C@H](O)[C@H](O)[C@H]1O	2902.23	364020	-	114627	C09805
neg	137.098	urocanic acid	2.5149	3.4547	10.179	-17.36	[M-H]-	Imidazolyl carboxylic acids and derivatives	LOIYMIARKYCTBW-OWOJBTEDSA-N	C1=C(NC=N1)C=CC(=O)O	15766.4	90114.6	135.15	736715	C00785
neg	109.03	1,2-BENZENEDIOL	2.299	3.3998	0.967	4.861	[M-H]-	Catechols	YCIMNLLNPGFGHC-UHFFFAOYSA-N	OC1=CC=CC=C1O	9766.48	48061.9	101.34	289	C00090
neg	451.211	Carnosine	3.5869	3.3756	5.806	1.906	[2M-H]-	Hybrid peptides	CQOVPNPJLQNMDC-ZETCQYMHSA-N	C1=C(NC=N1)C[C@@H](C(=O)O)NC(=O)CCN	6437.26	77349.6	47.9	439224	C00386
neg	517.193	Gossypol	2.2851	3.2484	7.086	12.742	[M-H]-	Sesquiterpenoids	QBKSWRVVCFFDOT-UHFFFAOYSA-N	O=CC1=C(O)C(O)=C(C2=CC(=C(C(O)=C12)C3=C(O)C4=C(C=O)C(O)=C(O)C(=C4C=C3C)C(C)C)C)C(C)C	11604.4	56558.3	-	3503	C07667
neg	403.162	Osajin	1.6986	3.2001	4.866	16.048	[M-H]-		DCTLJGWMHPGCOS-UHFFFAOYSA-N	O=C1C(=COC=2C=3C=CC(OC3C(=C(O)C12)CC=C(C)C)(C)C)C=4C=CC(O)=CC4	18825.8	61104.2	-	95168	C10511
neg	163.041	3-(4-HYDROXYPHENYL)PROP-2-ENOIC ACID	2.178	3.177	4.313	2.637	[M-H]-	Hydroxycinnamic acids	NGSWKAQJJWESNS-ZZXKWVIFSA-N	OC(=O)\C=C\C1=CC=C(O)C=C1	45725.2	206922	39.95	637542	C00811
neg	357.12	sweroside	3.3767	3.1504	5.123	2.212	[M-H]-		VSJGJMKGNMDJCI-ZASXJUAOSA-N	O=C1OCCC2C1=COC(OC3OC(CO)C(O)C(O)C3O)C2C=C	10200.4	105952	-	161036	C17071
neg	353.088	CHLOROGENIC ACID	1.7598	3.0554	4.24	-0.708	[M-H]-	Quinic acids and derivatives	CWVRJTMFETXNAD-JUHZACGLSA-N	O[C@@H]1C[C@](O)(C[C@@H](OC(=O)\C=C\C2=CC(O)=C(O)C=C2)[C@@H]1O)C(O)=O	230771	781517	222.76	1794427	C00852
neg	451.211	Carnosine	3.948	3.0354	5.362	2.637	[2M-H]-	Hybrid peptides	CQOVPNPJLQNMDC-ZETCQYMHSA-N	C1=C(NC=N1)C[C@@H](C(=O)O)NC(=O)CCN	5310.36	81956	-	439224	C00386
neg	669.386	Saquinavir	1.9828	3.0293	8.636	14.491	[M-H]-	Quinoline carboxamides	QWAXKHKRTORLEM-UGJKXSETSA-N	O=C(NC(C(O)=NC(CC=1C=CC=CC1)C(O)CN2CC3CCCCC3CC2C(O)=NC(C)(C)C)CC(=N)O)C=4N=C5C=CC=CC5=CC4	8127.71	32124.5	-	441243	D00429
neg	595.171	Eriodictyol-7-O-neohesperidoside	4.6809	3.0036	6.226	7.376	[M-H]-	Flavonoid-7-O-glycosides	OBKKEZLIABHSGY-DOYQYKRZSA-N	C[C@@H]1O[C@@H](O[C@@H]2[C@@H](O)[C@H](O)[C@@H](CO)O[C@H]2OC2=CC(O)=C3C(=O)C[C@H](OC3=C2)C2=CC(O)=C(O)C=C2)[C@H](O)[C@H](O)[C@H]1O	5804.88	148898	38.09	114627	C09805
neg	385.115	1-O-b-D-glucopyranosyl sinapate	-2.9189	2.9994	3.89	1.766	[M-H]-	Hydroxycinnamic acid glycosides	XRKBRPFTFKKHEF-DGDBGZAXSA-N	COC1=CC(\C=C\C(=O)O[C@@H]2O[C@H](CO)[C@@H](O)[C@H](O)[C@H]2O)=CC(OC)=C1O	48873.3	6462.26	49.58	5280406	C01175
neg	313.999	Bromazepam	5.0861	2.9945	0.855	19.236	[M-H]-	1,4-benzodiazepines	VMIYHDSEFNYJSL-UHFFFAOYSA-N	C1C(=O)NC2=C(C=C(C=C2)Br)C(=N1)C3=CC=CC=N3	9299.84	315904	-	2441	D01245
neg	477.108	Isorhamnetin-3-O-glucoside	3.5134	2.9298	8.256	7.944	[M-H]-	Flavonoid-3-O-glycosides	CQLRUIIRRZYHHS-LFXZADKFSA-N	COC1=C(O)C=CC(=C1)C1=C(O[C@@H]2O[C@H](CO)[C@@H](O)[C@H](O)[C@H]2O)C(=O)C2=C(O)C=C(O)C=C2O1	30754.7	351200	-	5318645	C22589
neg	513.232	Telmisartan	5.2476	2.8679	8.798	5.475	[M-H]-	Biphenyls and derivatives	RMMXLENWKUUMAY-UHFFFAOYSA-N	CCCc1nc2c(cc(cc2n1Cc3ccc(cc3)c4ccccc4C(=O)O)c5nc6ccccc6n5C)C	2897.09	110066	-	65999	C07710
neg	191.131	DL-Isocitric acid trisodium salt	6.8703	2.8589	3.786	4.552	[M-H]-	Tricarboxylic acids and derivatives	ODBLHEXUDAPZAU-UHFFFAOYSA-N	C(C(C(C(=O)O)O)C(=O)O)C(=O)O	1925.6	225285	103.5	1198	C00311
neg	312.124	feruloyltyramine	4.1607	2.8586	5.051	-0.288	[M-H]-	Methoxyphenols	NPNNKDMSXVRADT-WEVVVXLNSA-N	OC(=NCCC1=CC=C(O)C=C1)C=CC2=CC=C(O)C(OC)=C2	7748.56	138582	-	5280537	C02717
neg	306.209	Dihydrocapsaicin	9.1103	2.8475	10.034	3.592	[M-H]-	Methoxyphenols	XJQPQKLURWNAAH-UHFFFAOYSA-N	COC1=C(O)C=CC(CN=C(O)CCCCCCC(C)C)=C1	6.02	6653.69	-	107982	C16952
neg	203.083	L-TRYPTOPHAN	2.5815	2.8136	5.268	1.871	[M-H]-	Indolyl carboxylic acids and derivatives	QIVBCDIJIAJPQS-VIFPVBQESA-N	N[C@@H](CC1=CNC2=CC=CC=C12)C(O)=O	57173.7	342224	43.59	6305	C00078
neg	206.083	N-acetylphenylalanine	1.6584	2.8109	4.933	1.553	[M-H]-	Phenylalanine and derivatives	CBQJSKKFNMDLON-UHFFFAOYSA-N	O=C(O)C(N=C(O)C)CC=1C=CC=CC1	121996	385108	48.37	2000	D88538
neg	191.06	D-(-)-Quinic acid	1.9574	2.7812	3.788	19.523	[M-H]-	Quinic acids and derivatives	AAWZDTNXLSGCEK-LNVDRNJUSA-N	O[C@@H]1CC(O)(C[C@@H](O)C1O)C(O)=O	3239750	12581900	202.28	6508	C00296
neg	357.135	matairesinol	-1.5576	2.7558	5.687	2.464	[M-H]-	Dibenzylbutyrolactone lignans	MATGKVZWFZHCLI-LSDHHAIUSA-N	O=C1OCC(CC2=CC=C(O)C(OC)=C2)C1CC3=CC=C(O)C(OC)=C3	28089.8	9542.4	-	119205	C10682
neg	511.078	Palmitic Acid	2.0139	2.7291	4.796	19.763	[M-H]-	Long-chain fatty acids	IPCSVZSSVZVIGE-UHFFFAOYSA-N	O=C(O)CCCCCCCCCCCCCCC	12700.8	51294	-	985	C00249
neg	245.093	N-acetyltryptophan	2.9621	2.6905	5.268	1.142	[M-H]-	N-acyl-alpha amino acids	DZTHIGRZJZPRDV-UHFFFAOYSA-N	O=C(O)C(N=C(O)C)CC1=CNC=2C=CC=CC21	209776	1634640	42.51	2002	D14699
neg	131.072	2-Hydroxy-4-methylpentanoate	2.2907	2.6855	3.913	3.815	[M-H]-	Hydroxy fatty acids	LVRFTAZAXQPQHI-RXMQYKEDSA-N	CC(C)C[C@@H](O)C(O)=O	18062.6	88376.6	64.36	439960	C03264
neg	137.025	P-HYDROXYBENZOIC ACID	3.7928	2.6549	3.652	4.014	[M-H]-	Hydroxybenzoic acid derivatives	FJKROLUGYXJWQN-UHFFFAOYSA-N	OC(=O)C1=CC=C(O)C=C1	5746.96	79648.1	102.25	135	C00156
neg	161.025	Umbelliferone	2.1896	2.6258	3.789	1.677	[M-H]-		ORHBXUUXSCNDEV-UHFFFAOYSA-N	O=C1OC=2C=C(O)C=CC2C=C1	113445	517516	96.35	5281426	C09315
neg	721.209	Icariin	5.0098	2.6173	8.157	12.022	[M+HCOO]-	Flavonoid-7-O-glycosides	TZJALUIVHRYQQB-XLRXWWTNSA-N	C[C@H]1[C@@H]([C@H]([C@H]([C@@H](O1)Oc2c(=O)c3c(cc(c(c3oc2c4ccc(cc4)OC)CC=C(C)C)O[C@H]5[C@@H]([C@H]([C@@H]([C@H](O5)CO)O)O)O)O)O)O)O	2312.1	74490.6	-	5318997	C17555
neg	269.103	11,22-dimethyl (6E,17E)-3,14-dioxo-8,19-bis({[(2S,3R,4S,5S,6R)-3,4,5-trihydroxy-6-(hydroxymethyl)oxan-2-yl]oxy})-4,9,15,20-tetraoxatricyclo[16.4.0.0?,??]docosa-6,10,17,21-tetraene-11,22-dicarboxylate	2.8625	2.5637	5.122	1.449	[M-H]-	O-glycosyl compounds	GKHCBYYBLTXYEV-UJPOAAIJSA-N	OCC1OC(OCC=2C=CC=CC2)C(O)C(O)C1O	15574.6	113270	31.91	188977	D86091
neg	574.189	Zafirlukast	1.2778	2.4597	11.512	-11.912	[M-H]-	Benzenesulfonamides	YEEZWCHGZNKEEK-UHFFFAOYSA-N	O=S(=O)(N=C(O)C1=CC=C(C(OC)=C1)CC2=CN(C=3C=CC(N=C(O)OC4CCCC4)=CC32)C)C=5C=CC=CC5C	13473.2	32668.5	-	5717	C07206
neg	285.136	Fisetin	3.2333	2.4554	7.471	13.818	[M-H]-	Flavonols	XHEFDIBZLJXQHF-UHFFFAOYSA-N	O=C1C(O)=C(OC2=CC(O)=CC=C12)C=3C=CC(O)=C(O)C3	4916.07	46231.7	-	5281614	C10041
neg	159.067	PIMELIC ACID	1.7175	2.4299	4.011	3.646	[M-H]-	Medium-chain fatty acids	WLJVNTCWHIRURA-UHFFFAOYSA-N	OC(=O)CCCCCC(O)=O	8315.58	27347.3	327.66	385	C02656
neg	577.162	Rhoifolin	11.134	2.4259	8.19	9.096	[M-H]-	Flavonoid-7-O-glycosides	RPMNUQRUHXIGHK-PYXJVEIZSA-N	C[C@@H]1O[C@@H](O[C@@H]2[C@@H](O)[C@H](O)[C@@H](CO)O[C@H]2OC2=CC(O)=C3C(=O)C=C(OC3=C2)C2=CC=C(O)C=C2)[C@H](O)[C@H](O)[C@H]1O	46.85	112050	-	5282150	C12627
neg	154.997	Orotic acid	-1.0646	2.2815	0.755	-19.097	[M-H]-	Pyrimidinecarboxylic acids	PXQPEWDEAKTCGB-UHFFFAOYSA-N	O=C(O)C=1N=C(O)N=C(O)C1	108760	51999.5	76.49	967	C00295
neg	164.072	L-(-)-Phenylalanine	1.2018	2.2802	4.933	2.986	[M-H]-	Phenylalanine and derivatives	COLNVLDHVKWLRT-QMMMGPOBSA-N	N[C@@H](CC1=CC=CC=C1)C(O)=O	90056.7	207149	181.74	6140	C00079
neg	254.006	Sulfathiazole	3.2503	2.2656	0.678	-2.756	[M-H]-	Aminobenzenesulfonamides	JNMRHUJNCSQMMB-UHFFFAOYSA-N	NC1=CC=C(C=C1)S(=O)(=O)NC1=NC=CS1	6946.35	66098.4	-	5340	C11169
neg	229.145	Dodecanedioic acid	1.7346	2.2609	5.959	2.051	[M-H]-	Medium-chain fatty acids	TVIDDXQYHWJXFK-UHFFFAOYSA-N	OC(=O)CCCCCCCCCCC(O)=O	12688.4	42224.1	941.1	12736	C02678
neg	545.204	Farglitazar	-7.1539	2.2427	6.399	-7.722	[M-H]-	Phenylalanine and derivatives	ZZCHHVUQYRMYLW-HKBQPEDESA-N	CC1=C(CCOC2=CC=C(C[C@H](NC3=C(C=CC=C3)C(=O)C3=CC=CC=C3)C(O)=O)C=C2)N=C(O1)C1=CC=CC=C1	117606	825.82	87.32	170364	D04132
neg	276.034	Azathioprine	-3.1063	2.2346	0.712	11.955	[M-H]-	Diarylthioethers	LMEKQMALGUDUQG-UHFFFAOYSA-N	CN1C=NC(=C1SC1=NC=NC2=C1NC=N2)[N+]([O-])=O	167502	19450.8	-	2265	C06837
neg	449.275	Celastrol	4.2891	2.2137	8.306	12.643	[M-H]-	Triterpenoids	KQJSQWZMSAGSHN-JJWQIEBTSA-N	O=C1C=C2C(=CC=C3C2(C)CCC4(C)C5CC(C(=O)O)(C)CCC5(C)CCC34C)C(=C1O)C	14943.8	292149	-	122724	C69551
neg	313.073	cirsimaritin	3.0871	2.1945	8.227	2.523	[M-H]-		ZIIAJIWLQUVGHB-UHFFFAOYSA-N	O=C1C=C(OC=2C=C(OC)C(OC)=C(O)C12)C=3C=CC(O)=CC3	5487.52	46633.6	-	188323	C17785
neg	187.098	Azelaic acid	1.004	2.1942	5.94	1.71	[M-H]-		BDJRBEYXGGNYIS-UHFFFAOYSA-N	O=C(O)CCCCCCCC(=O)O	71750.9	143905	5249.83	2266	C08261
neg	125.025	maltol	3.9204	2.19	4.985	2.16	[M-H]-	Pyranones and derivatives	XPCTZQVDEJYUGT-UHFFFAOYSA-N	O=C1C=COC(=C1O)C	5881.82	89057.6	215.8	8369	C11918
neg	135.045	PHENYLACETIC ACID	3.0046	2.1865	3.469	1.703	[M-H]-	Benzene and substituted derivatives	WLJVXDMOQOGPHL-UHFFFAOYSA-N	OC(=O)CC1=CC=CC=C1	33360.2	267725	134.57	999	C07086
neg	574.189	Zafirlukast	1.4707	2.164	11.735	-13.184	[M-H]-	Benzenesulfonamides	YEEZWCHGZNKEEK-UHFFFAOYSA-N	O=S(=O)(N=C(O)C1=CC=C(C(OC)=C1)CC2=CN(C=3C=CC(N=C(O)OC4CCCC4)=CC32)C)C=5C=CC=CC5C	9968.41	27627.2	-	5717	C07206
neg	165.056	D-3-Phenyllactic acid	1.7364	2.1498	3.872	1.818	[M-H]-	Phenylpropanoic acids	VOXXWSYKYCBWHO-MRVPVSSYSA-N	O[C@H](CC1=CC=CC=C1)C(O)=O	45303	150947	42.72	643327	C05607
neg	131.072	2-Hydroxy-4-methylpentanoate	4.5165	2.1476	5.718	5.569	[M-H]-	Hydroxy fatty acids	LVRFTAZAXQPQHI-RXMQYKEDSA-N	CC(C)C[C@@H](O)C(O)=O	5959.5	136402	36.8	439960	C03264
neg	135.045	PHENYLACETIC ACID	1.5253	2.147	4.621	1.777	[M-H]-	Benzene and substituted derivatives	WLJVXDMOQOGPHL-UHFFFAOYSA-N	OC(=O)CC1=CC=CC=C1	47395.5	136424	1130.18	999	C07086
neg	218.962	Dicamba	-2.2439	2.0968	14.977	0.959	[M-H]-	O-methoxybenzoic acids and derivatives	IWEDIXLBFLAXBO-UHFFFAOYSA-N	c1(c(c(ccc1Cl)Cl)OC)C(O)=O	229365	48420.7	29710.3	3030	C18597
neg	115.077	TRANS-CYCLOHEXANE-1,2-DIOL	2.0102	2.0765	6.062	4.171	[M-H]-	Cyclohexanols	PFURGBBHAOXLIO-UHFFFAOYNA-N	OC1CCCCC1O	11159.2	44952.6	35.63	92886	C03739
neg	353.089	CHLOROGENIC ACID	1.7198	2.0708	3.878	1.983	[M-H]-	Quinic acids and derivatives	CWVRJTMFETXNAD-JUHZACGLSA-N	O[C@@H]1C[C@](O)(C[C@@H](OC(=O)\C=C\C2=CC(O)=C(O)C=C2)[C@@H]1O)C(O)=O	3876490	12769100	309.44	1794427	C00852
neg	173.046	(-)-Shikimic acid	1.6586	1.9967	3.901	0	[M-H]-	Shikimic acids and derivatves	JXOHGGNKMLTUBP-HSUXUTPPSA-N	O[C@@H]1CC(=C[C@@H](O)[C@H]1O)C(O)=O	528383	1668200	130.18	8742	C00493
neg	165.056	D-3-Phenyllactic acid	1.4983	1.9887	6.151	3.453	[M-H]-	Phenylpropanoic acids	VOXXWSYKYCBWHO-MRVPVSSYSA-N	O[C@H](CC1=CC=CC=C1)C(O)=O	23536	66493.5	36.36	643327	C05607
neg	172.098	N-ACETYL-L-LEUCINE	1.7597	1.9677	4.519	2.615	[M-H]-	Leucine and derivatives	WXNXCEHXYPACJF-UHFFFAOYNA-N	CC(C)CC(NC(C)=O)C(O)=O	31256.3	105842	157.14	70912	C02710
neg	451.211	Carnosine	2.9157	1.9557	5.65	3.036	[2M-H]-	Hybrid peptides	CQOVPNPJLQNMDC-ZETCQYMHSA-N	C1=C(NC=N1)C[C@@H](C(=O)O)NC(=O)CCN	3789.94	28598	-	439224	C00386
neg	225.115	(-)-12-hydroxyjasmonic acid	1.6251	1.9504	6.07	7.596	[M-H]-	Jasmonic acids	RZGFUGXQKMEMOO-BSANDHCLSA-N	O=C(O)CC1CCC(=O)C1CC=CCCO	15046.4	46413.1	88.75	5497122	C21385
neg	231.14	Helenine	5.4719	1.9489	8.193	2.423	[M-H]-	Eudesmanolides, secoeudesmanolides, and derivatives	PXOYOCNNSUAQNS-AGNJHWRGSA-N	O=C1OC2CC3(C(=CC2C1=C)C(C)CCC3)C	4578.63	203205	-	72724	C09289
neg	191.057	D-(-)-Quinic acid	1.6723	1.933	3.25	3.088	[M-H]-	Quinic acids and derivatives	AAWZDTNXLSGCEK-LNVDRNJUSA-N	O[C@@H]1CC(O)(C[C@@H](O)C1O)C(O)=O	271507	865344	211.55	6508	C00296
neg	85.0299	1,4-Butynediol	1.9218	1.9268	3.789	19.052	[M-H]-	Primary alcohols	DLDJFQGPPSQZKI-UHFFFAOYSA-N	OCC#CCO	98065.2	371557	357.14	8066	C02497
neg	179.035	CAFFEIC ACID	1.5792	1.8979	3.901	0.168	[M-H]-	Hydroxycinnamic acids	QAIPRVGONGVQAS-DUXPYHPUSA-N	OC(=O)\C=C\C1=CC(O)=C(O)C=C1	505859	1511570	56.79	689043	C01197
neg	153.02	3,4-DIHYDROXYBENZOIC ACID	3.7757	1.8862	4.976	1.307	[M-H]-	Hydroxybenzoic acid derivatives	YQUVCSBJEUQKSH-UHFFFAOYSA-N	OC(=O)C1=CC(O)=C(O)C=C1	6789.22	92985.3	111.62	72	C00230
neg	147.046	trans-Cinnamate	1.6696	1.8732	6.139	4.556	[M-H]-	Cinnamic acids	WBYWAXJHAXSJNI-VOTSOKGWSA-N	OC(=O)\C=C\C1=CC=CC=C1	16849.2	53600	75.66	444539	C00423
neg	609.146	Delphinidin-3-O-(6''-O-alpha-rhamnopyranosyl-beta-glucopyranoside)	2.6843	1.8687	5.074	1.001	[M-2H]-	Anthocyanidin-3-O-glycosides	PLKUTZNSKRWCCA-LTSKFBHWSA-O	C[C@@H]1O[C@@H](OC[C@H]2O[C@@H](OC3=C([O+]=C4C=C(O)C=C(O)C4=C3)C3=CC(O)=C(O)C(O)=C3)[C@H](O)[C@@H](O)[C@@H]2O)[C@H](O)[C@H](O)[C@H]1O	11051.5	71034.3	-	5492231	C16315
neg	559.35	NCGC00178802-07!N-[5-[[4-[5-[acetyl(hydroxy)amino]pentylamino]-4-oxobutanoyl]-hydroxyamino]pentyl]-N'-(5-aminopentyl)-N'-hydroxybutanediamide	2.3146	1.8622	9.328	6.436	[M-H]-	Acetohydroxamic acids	UBQYURCVBFRUQT-UHFFFAOYSA-N	CC(=O)N(O)CCCCCN=C(O)CCC(=O)N(O)CCCCCN=C(O)CCC(=O)N(O)CCCCCN	27300	135807	-	2973	C06940
neg	363.034	Xanthosine-5'-monophosphate	-2.7069	1.8587	0.753	-1.846	[M-H]-	Purine ribonucleoside monophosphates	DCTLYFZHFGENCW-UUOKFMHZSA-N	O[C@@H]1[C@@H](COP(O)(O)=O)O[C@H]([C@@H]1O)N1C=NC2=C1NC(=O)NC2=O	103914	15914.9	-	73323	C00655
neg	273.171	Epiafzelechin (2R,3R)(-)	5.456	1.8568	7.112	-13.178	[M-H]-	Flavan-3-ols	RSYUFYQTACJFML-UKRRQHHQSA-N	OC1=CC=C(C=C1)C2OC=3C=C(O)C=C(O)C3CC2O	2145.16	94161	50.48	443639	C12128
neg	85.03	1,4-Butynediol	1.2301	1.809	4.27	19.993	[M-H]-	Primary alcohols	DLDJFQGPPSQZKI-UHFFFAOYSA-N	OCC#CCO	36541.3	85721.8	306.93	8066	C02497
neg	167.036	Homogenentisic acid	1.4411	1.7909	2.99	3.353	[M-H]-	2(hydroxyphenyl)acetic acids	IGMNYECMUMZDDF-UHFFFAOYSA-N	OC(=O)CC1=CC(O)=CC=C1O	21779.8	59138.7	214.56	780	C00544
neg	135.045	PHENYLACETIC ACID	1.4487	1.7867	3.903	0.37	[M-H]-	Benzene and substituted derivatives	WLJVXDMOQOGPHL-UHFFFAOYSA-N	OC(=O)CC1=CC=CC=C1	333474	910276	274.48	999	C07086
neg	470.004	Puromycin	3.9246	1.7812	0.802	7.66	[M-H]-	Purine 3'-deoxyribonucleosides	RXWNCPJZOCPEPQ-NVWDDTSBSA-N	COc(c4)ccc(c4)CC(N)C(=O)NC(C(CO)3)C(O)C(O3)n(c2)c(n1)c(n2)c(N(C)C)nc1	2600.04	39483.4	-	439530	C01610
neg	685.276	Secoisolariciresinol diglucoside	2.412	1.765	7.284	7.034	[M-H]-	Lignan glycosides	SBVBJPHMDABKJV-UHFFFAOYNA-N	COC1=C(O)C=CC(CC(COC2OC(CO)C(O)C(O)C2O)C(COC2OC(CO)C(O)C(O)C2O)CC2=CC(OC)=C(O)C=C2)=C1	15363.6	81769	-	9917980	C22584
neg	367.162	3-O-Feruloylquinic acid	1.1472	1.719	5.468	12.311	[M-H]-	Quinic acids and derivatives	RAGZUCNPTLULOL-KJJWLSQTSA-N	O=C(OC1CC(O)(C(=O)O)CC(O)C1O)C=CC2=CC=C(O)C(OC)=C2	15266.9	33812.7	44.45	9799386	C02572
neg	218.962	Dicamba	1.2191	1.7087	14.517	1.233	[M-H]-	O-methoxybenzoic acids and derivatives	IWEDIXLBFLAXBO-UHFFFAOYSA-N	c1(c(c(ccc1Cl)Cl)OC)C(O)=O	213119	496138	14829.3	3030	C18597
neg	261.114	ARTEMISIN	7.3942	1.7069	10.489	3.983	[M-H]-	Eudesmanolides, secoeudesmanolides, and derivatives	LUHMMHZLDLBAKX-DBIGVJDZSA-N	O=C1C=CC2(C(=C1C)C3OC(=O)C(C)C3C(O)C2)C	288.9	49610.6	130.46	65030	C09344
neg	131.072	2-Hydroxy-4-methylpentanoate	2.9091	1.6998	5.901	4.272	[M-H]-	Hydroxy fatty acids	LVRFTAZAXQPQHI-RXMQYKEDSA-N	CC(C)C[C@@H](O)C(O)=O	43134.5	323998	404.97	439960	C03264
neg	366.027	Cefaclor	3.0023	1.6812	0.753	-12.84	[M-H]-	N-acyl-alpha amino acids and derivatives	QYIYFLOTGYLRGG-GPCCPHFNSA-N	O=C(O)C1=C(Cl)CSC2N1C(=O)C2N=C(O)C(N)C=3C=CC=CC3	14396.9	115359	48.21	51039	C06877
neg	143.108	Octanoic acid	1.3685	1.6395	7.686	-12.019	[M-H]-	Medium-chain fatty acids	WWZKQHOCKIZLMA-UHFFFAOYSA-N	O=C(O)CCCCCCC	34824.1	89917.3	154.25	379	C06423
neg	171.03	3-DEHYDROSHIKIMATE	1.1652	1.6122	0.681	1.696	[M-H]-	Cyclohexenones	SLWWJZMPHJJOPH-UHFFFAOYNA-N	OC1CC(=CC(=O)C1O)C(O)=O	19251.8	43174.6	209	439774	C02637
neg	721.208	Icariin	8.4182	1.6045	8.646	11.176	[M+HCOO]-	Flavonoid-7-O-glycosides	TZJALUIVHRYQQB-XLRXWWTNSA-N	C[C@H]1[C@@H]([C@H]([C@H]([C@@H](O1)Oc2c(=O)c3c(cc(c(c3oc2c4ccc(cc4)OC)CC=C(C)C)O[C@H]5[C@@H]([C@H]([C@@H]([C@H](O5)CO)O)O)O)O)O)O)O	425.17	146475	-	5318997	C17555
neg	545.204	Farglitazar	-4.4064	1.6026	8.38	-8.511	[M-H]-	Phenylalanine and derivatives	ZZCHHVUQYRMYLW-HKBQPEDESA-N	CC1=C(CCOC2=CC=C(C[C@H](NC3=C(C=CC=C3)C(=O)C3=CC=CC=C3)C(O)=O)C=C2)N=C(O1)C1=CC=CC=C1	925968	43666.6	-	170364	D04132
neg	577.161	Rhoifolin	7.2252	1.5943	6.973	8.039	[M-H]-	Flavonoid-7-O-glycosides	RPMNUQRUHXIGHK-PYXJVEIZSA-N	C[C@@H]1O[C@@H](O[C@@H]2[C@@H](O)[C@H](O)[C@@H](CO)O[C@H]2OC2=CC(O)=C3C(=O)C=C(OC3=C2)C2=CC=C(O)C=C2)[C@H](O)[C@H](O)[C@H]1O	1151	172668	-	5282150	C12627
neg	130.088	L-beta-Homovaline	1.1254	1.5301	4.518	3.459	[M-H]-	Beta amino acids and derivatives	GLUJNGJDHCTUJY-RXMQYKEDSA-N	CC(C)[C@H](N)CC(O)=O	53804.7	117385	681.53	2761558	C02486
neg	343.104	santin	3.3219	1.4909	4.382	-16.088	[M-H]-	6-O-methylated flavonoids	DWZAJFZEYZIHPO-UHFFFAOYSA-N	O=C1C(OC)=C(OC2=CC(O)=C(OC)C(O)=C12)C=3C=CC(OC)=CC3	4068.01	40680.6	104.37	5281695	C10180
neg	203.083	L-TRYPTOPHAN	1.5513	1.4902	3.3	1.723	[M-H]-	Indolyl carboxylic acids and derivatives	QIVBCDIJIAJPQS-VIFPVBQESA-N	N[C@@H](CC1=CNC2=CC=CC=C12)C(O)=O	36650.5	107414	97.36	6305	C00078
neg	297.101	picein	6.8157	1.4761	6.618	11.713	[M-H]-	Phenolic glycosides	GOZCEKPKECLKNO-RKQHYHRCSA-N	O=C(C1=CC=C(OC2OC(CO)C(O)C(O)C2O)C=C1)C	643.93	72878.3	53.73	92123	C10720
neg	96.9604	Phosphoric acid	1.0585	1.4683	8.224	14.336	[M-H]-	Non-metal phosphates	NBIIXXVUZAFLBC-UHFFFAOYSA-N	O=P(O)(O)O	6440790	13415100	160.24	1004	C00009
neg	359.185	Cortisone	6.3396	1.4681	13.666	-4.594	[M-H]-		MFYSYFVPBJMHGN-ZPOLXVRWSA-N	O=C1C=C2CCC3C(C(=O)CC4(C)C3CCC4(O)C(=O)CO)C2(C)CC1	562.62	45809.2	-	222786	C00762
neg	229.145	Dodecanedioic acid	2.909	1.4621	6.341	3.448	[M-H]-	Medium-chain fatty acids	TVIDDXQYHWJXFK-UHFFFAOYSA-N	OC(=O)CCCCCCCCCCC(O)=O	2894.13	21737.4	751.47	12736	C02678
neg	191.057	D-(-)-Quinic acid	-2.0655	1.4605	0.687	2.303	[M-H]-	Quinic acids and derivatives	AAWZDTNXLSGCEK-LNVDRNJUSA-N	O[C@@H]1CC(O)(C[C@@H](O)C1O)C(O)=O	3253500	777281	705.99	6508	C00296
neg	500.287	LTD4-[d5]	1.0143	1.4567	7.972	5.117	[M-H]1-	Leukotrienes	YEESKJGWJFYOOK-IJHYULJSSA-N	CCCCC\C=C/C\C=C/C=C/C=C/[C@@H](SC[C@H](N)C(=O)NCC(O)=O)[C@@H](O)CCCC(O)=O	56049.4	113219	-	5280878	C05951
neg	343.104	santin	1.1312	1.4549	3.403	-15.039	[M-H]-	6-O-methylated flavonoids	DWZAJFZEYZIHPO-UHFFFAOYSA-N	O=C1C(OC)=C(OC2=CC(O)=C(OC)C(O)=C12)C=3C=CC(OC)=CC3	104107	228030	61.06	5281695	C10180
neg	308.101	N-Acetylneuraminate	-3.0414	1.4478	2.852	6.264	[M-H]-	N-acylneuraminic acids	SQVRNKJHWKZAKO-LUWBGTNYSA-N	CC(=O)N[C@@H]1[C@@H](O)CC(O)(O[C@H]1[C@H](O)[C@H](O)CO)C(O)=O	157381	19115.8	1681.83	439197	C00270
neg	143.108	Octanoic acid	-1.0332	1.4242	12.801	-13.975	[M-H]-	Medium-chain fatty acids	WWZKQHOCKIZLMA-UHFFFAOYSA-N	O=C(O)CCCCCCC	2195190	1072590	-	379	C06423
neg	155.035	SHIKIMATE	1.2683	1.4149	3.898	10.256	[M-H2O-H]-	Shikimic acids and derivatves	JXOHGGNKMLTUBP-HSUXUTPPSA-N	C1[C@H]([C@@H]([C@@H](C=C1C(=O)O)O)O)O	48633.5	117147	508.39	8742	C00493
neg	117.02	SUCCINIC ACID	-2.012	1.3734	1.297	5.213	[M-H]-	Dicarboxylic acids and derivatives	KDYFGRWQOYBRFD-UHFFFAOYSA-N	OC(=O)CCC(O)=O	110004	27274.1	146.86	1110	C00042
neg	111.009	Citrate	1.3472	1.3694	0.706	-6.846	[M-H]-	Tricarboxylic acids and derivatives	KRKNYBCHXYNGOX-UHFFFAOYSA-N	OC(=O)CC(O)(CC(O)=O)C(O)=O	34162.9	86915.2	350.71	311	C00158
neg	187.098	Azelaic acid	2.1291	1.3651	5.167	3.902	[M-H]-		BDJRBEYXGGNYIS-UHFFFAOYSA-N	O=C(O)CCCCCCCC(=O)O	5465.5	23908.1	33.82	2266	C08261
neg	191.02	Citrate	1.0695	1.3492	1.101	1.099	[M-H]-	Tricarboxylic acids and derivatives	KRKNYBCHXYNGOX-UHFFFAOYSA-N	OC(=O)CC(O)(CC(O)=O)C(O)=O	1474540	3094570	41.62	311	C00158
neg	513.236	Telmisartan	6.3249	1.3228	7.671	12.256	[M-H]-	Biphenyls and derivatives	RMMXLENWKUUMAY-UHFFFAOYSA-N	CCCc1nc2c(cc(cc2n1Cc3ccc(cc3)c4ccccc4C(=O)O)c5nc6ccccc6n5C)C	426.96	34467.6	221.54	65999	C07710
neg	96.9604	Phosphoric acid	2.1991	1.3198	0.749	14.852	[M-H]-	Non-metal phosphates	NBIIXXVUZAFLBC-UHFFFAOYSA-N	O=P(O)(O)O	269157	1235990	39448.4	1004	C00009
neg	565.048	Uridine 5'-diphospho-D-glucose	-2.4171	1.3176	5.25	0	[M-H]-	Pyrimidine nucleotide sugars	HSCJRCZFDFQWRP-JZMIEXBBSA-N	OC[C@H]1O[C@H](OP(O)(=O)OP(O)(=O)OC[C@H]2O[C@H]([C@H](O)[C@@H]2O)N2C=CC(=O)NC2=O)[C@H](O)[C@@H](O)[C@@H]1O	452064	84640	-	8629	C00029
neg	173.046	(-)-Shikimic acid	-1.62	1.3037	0.981	3.698	[M-H]-	Shikimic acids and derivatves	JXOHGGNKMLTUBP-HSUXUTPPSA-N	O[C@@H]1CC(=C[C@@H](O)[C@H]1O)C(O)=O	60406	19651.7	-	8742	C00493

## Sheet: IL1-His vs pBY
Supplementary Table 5b. List of significantly changed metabolites between IL1-His vs pBY
Mode	Average m/z	Metabolite name	log2(FC)	-LOG10(p)	Average RT (min)	Mass error (ppm)	Adduct type	Ontology	INCHIKEY	SMILES	Average normalised intensity IL1-His	Average normalised intensity pBY	Average normalised intensity Blank	PubChem_CID	KEGG_ID
pos	161.107	3-(2-AMINOETHYL)INDOLE	2.7136	3.0943	1.586	0.372	[M+H]+	Tryptamines and derivatives	APJYDQYYACXCRM-UHFFFAOYSA-N	NCCC1=CNC2=CC=CC=C12	1660000	253564	1726.55	1150	C00398
pos	163.124	Nicotine	1.0482	3.0807	0.799	8.215	[M+H]+	Pyrrolidinylpyridines	SNICXCGAKADSCV-JTQLQIEISA-N	CN1CCC[C@H]1C1=CN=CC=C1	8740000	4230000	2732.54	89594	C00745
pos	268.105	Adenosine	1.5649	2.7153	2.887	2.275	[M+H]+	Purine nucleosides	OIRDTQYFTABQOQ-KQYNXXCUSA-N	NC1=C2N=CN([C@@H]3O[C@H](CO)[C@@H](O)[C@H]3O)C2=NC=N1	220558	74549.3	2121.96	60961	C00212
pos	117.057	Ketoisovaleric acid	1.0166	2.5605	0.788	15.463	[M+H]+	Short-chain keto acids and derivatives	QHKABHOOEWYVLI-UHFFFAOYSA-N	O=C(O)C(=O)C(C)C	870106	430065	1832.84	49	C00141
pos	245.165	Verruculotoxin	1.9977	2.5493	2.832	0.489	[M+H]+	Alpha amino acid amides	CUANCTHYEDWUMU-UHFFFAOYNA-N	OC1=NC(CC2=CC=CC=C2)CN2CCCCC12	94215.3	23591.6	538.865	162146	C10624
pos	130.065	Quinoline	1.0373	2.4671	0.789	-1.153	[M+H]+	Quinolines and derivatives	SMWDFEZZVXVKRB-UHFFFAOYSA-N	C1=CC=C2N=CC=CC2=C1	1070000	522141	5360.3	7047	C06413
pos	94.0651	ANILINE	1.002	2.2898	2.291	-0.319	[M+H]+	Aniline and substituted anilines	PAYRUJLWNCNPSJ-UHFFFAOYSA-N	NC1=CC=CC=C1	133467	66641.5	8892.02	6115	C00292
pos	477.223	Loperamide hydrochloride	-1.7891	2.2814	5.024	-15.548	[M+H]+	Diphenylmethanes	RDOIQAHITMMDAJ-UHFFFAOYSA-N	CN(C)C(=O)C(CCN1CCC(O)(CC1)C1=CC=C(Cl)C=C1)(C1=CC=CC=C1)C1=CC=CC=C1	68761.5	237640	570.672	3955	C07080
pos	144.081	2-Naphthylamine	1.3486	2.2018	1.684	-1.18	[M+H]+	Naphthalenes	JBIJLHTVPXGSAM-UHFFFAOYSA-N	NC1=CC2=C(C=CC=C2)C=C1	646482	253859	144.392	7057	C02227
pos	319.136	Cryptotanshinone	1.1693	2.1988	3.184	17.234	[M+Na]+	Tanshinones, isotanshinones, and derivatives	GVKKJJOMQCNPGB-JTQLQIEISA-N	O=C1C(=O)C2=C(OCC2C)C=3C=CC4=C(C13)CCCC4(C)C	703547	312823	1316.21	160254	C94291
pos	86.0963	PIPERIDINE	-1.0507	2.0433	1.296	-1.394	[M+H]+	Piperidines	NQRYJNQNLNOLGT-UHFFFAOYSA-N	C1CCNCC1	102820	212994	11891.1	8082	C01746
pos	166.05	4-PYRIDOXATE	-1.0418	1.8769	2.276	6.203	[M-H2O+H]+	Pyridinecarboxylic acids	HXACOUQIXZGNBF-UHFFFAOYSA-N	CC1=NC=C(CO)C(C(O)=O)=C1O	69558	143204	1541.51	6723	C00847
pos	477.231	Loperamide hydrochloride	1.0632	1.8689	5.239	1.09	[M+H]+	Diphenylmethanes	RDOIQAHITMMDAJ-UHFFFAOYSA-N	CN(C)C(=O)C(CCN1CCC(O)(CC1)C1=CC=C(Cl)C=C1)(C1=CC=CC=C1)C1=CC=CC=C1	331034	158422	586.085	3955	C07080
pos	117.057	Ketoisovaleric acid	1.0966	1.8182	1.281	13.84	[M+H]+	Short-chain keto acids and derivatives	QHKABHOOEWYVLI-UHFFFAOYSA-N	O=C(O)C(=O)C(C)C	2390000	1120000	2388.73	49	C00141
pos	130.065	Quinoline	1.1242	1.8015	1.281	-2.691	[M+H]+	Quinolines and derivatives	SMWDFEZZVXVKRB-UHFFFAOYSA-N	C1=CC=C2N=CC=CC2=C1	2890000	1330000	4334.61	7047	C06413
pos	285.131	Articaine HCl	1.2087	1.6811	5.065	13.468	[M+H]+	Thiophene carboxylic acids and derivatives	QTGIAADRBBLJGA-UHFFFAOYNA-N	CCCNC(C)C(=O)NC1=C(SC=C1C)C(=O)OC	116954	50601.2	9485.79	32169	C74233
pos	527.159	Melezitose	-1.0471	1.5879	0.869	0.93	[M+Na]+	Oligosaccharides	QWIZNVHXZXRPDR-WSCXOGSTSA-N	OCC1OC(OC2C(O)C(OC2(OC3OC(CO)C(O)C(O)C3O)CO)CO)C(O)C(O)C1O	27244.2	56296.9	0	92817	C08243
pos	399.145	S-Adenosyl-L-methionine	-1.359	1.5683	0.829	0.852	[M+H]+	5'-deoxy-5'-thionucleosides	MEFKEPWMEQBLKI-AIRLBKTGSA-N	C[S+](CC[C@H](N)C([O-])=O)C[C@H]1O[C@H]([C@H](O)[C@@H]1O)N1C=NC2=C(N)N=CN=C12	46952	120433	1302.15	34755	C00019
pos	439.23	Quinapril hydrochloride (Accupril)	-1.3798	1.5091	5.655	16.051	[M+H]+	Dipeptides	JSDRRTOADPPCHY-UHFFFAOYNA-N	CCOC(=O)C(CCC1=CC=CC=C1)NC(C)C(=O)N1CC2=C(CC1C(O)=O)C=CC=C2	236375	615123	662.833	54891	C07340
pos	317.085	cyclopenin	1.6976	1.4958	2.965	-17.503	[M+Na]+		APLKWZASYUZSBL-PBHICJAKSA-N	O=C1C=2C=CC=CC2N=C(O)C3(OC3C=4C=CC=CC4)N1C	103638	31951.6	758.438	73525	C22623
pos	498.173	Tebipenem pivoxil (L-084)	1.2031	1.3856	5.071	0.361	[M+H]+	Thienamycins	SNUDIPVBUUXCDG-UHFFFAOYNA-N	CC(O)C1C2C(C)C(SC3CN(C3)C3=NCCS3)=C(N2C1=O)C(=O)OCOC(=O)C(C)(C)C	581983	252776	0	9892071	C73086
pos	132.102	L-LEUCINE	1.0913	1.3845	0.75	2.498	[M+H]+	Leucine and derivatives	ROHFNLRQFUQHCH-YFKPBYRVSA-N	CC(C)C[C@H](N)C(O)=O	413687	194154	27289.5	6106	C00123
pos	163.039	NCGC00095801-05!7-hydroxychromen-2-one	-2.6029	1.3176	3.122	-2.147	[M+H]+	7-hydroxycoumarins	ORHBXUUXSCNDEV-UHFFFAOYSA-N	OC1=CC2=C(C=C1)C=CC(=O)O2	234920	1430000	2957.86	5281426	C09315
pos	347.124	Nifedipine (Adalat)	-1.7075	1.3019	4.323	-0.259	[M+H]+	Dihydropyridinecarboxylic acids and derivatives	HYIMSNHJOBLJNT-UHFFFAOYSA-N	COC(=O)C1=C(C)NC(C)=C(C1C1=C(C=CC=C1)[N+]([O-])=O)C(=O)OC	35744.4	116742	1582.11	4485	C07266
neg	129.056	Ketoisoleucine	2.2014	4.0734	4.807	5.037	[M-H]-	Short-chain keto acids and derivatives	JVQYSWDUAOAHFM-UHFFFAOYNA-N	CCC(C)C(=O)C(O)=O	54617.8	11875.5	57.0287	47	C03465
neg	385.115	1-O-b-D-glucopyranosyl sinapate	1.3719	3.0981	3.89	1.766	[M-H]-	Hydroxycinnamic acid glycosides	XRKBRPFTFKKHEF-DGDBGZAXSA-N	COC1=CC(\C=C\C(=O)O[C@@H]2O[C@H](CO)[C@@H](O)[C@H](O)[C@H]2O)=CC(OC)=C1O	16725.1	6462.26	49.5827	5280406	C01175
neg	595.171	Eriodictyol-7-O-neohesperidoside	-1.2234	2.8758	5.678	6.25	[M-H]-	Flavonoid-7-O-glycosides	OBKKEZLIABHSGY-DOYQYKRZSA-N	C[C@@H]1O[C@@H](O[C@@H]2[C@@H](O)[C@H](O)[C@@H](CO)O[C@H]2OC2=CC(O)=C3C(=O)C[C@H](OC3=C2)C2=CC(O)=C(O)C=C2)[C@H](O)[C@H](O)[C@H]1O	155904	364020	0	114627	C09805
neg	175.062	2-Isopropylmalic acid	2.91	2.7799	3.719	1.999	[M-H]-	Hydroxy fatty acids	BITYXLXUCSKTJS-ZETCQYMHSA-N	CC(C)[C@@](O)(CC(O)=O)C(O)=O	312839	41622.2	126.296	5280523	C02504
neg	739.219	kaempferol-3-O-robinoside-7-O-rhamnoside	-1.0855	2.5551	7.51	13.366	[M-H]-	Flavonoid-7-O-glycosides	PEFASEPMJYRQBW-HKWQTAEVSA-N	C[C@@H]1O[C@@H](OC[C@H]2O[C@@H](OC3=C(OC4=CC(O[C@@H]5O[C@@H](C)[C@H](O)[C@@H](O)[C@H]5O)=CC(O)=C4C3=O)C3=CC=C(O)C=C3)[C@H](O)[C@@H](O)[C@H]2O)[C@H](O)[C@H](O)[C@H]1O	80300.2	170405	0	5281693	C10178
neg	306.209	Dihydrocapsaicin	1.8386	2.4594	10.034	3.592	[M-H]-	Methoxyphenols	XJQPQKLURWNAAH-UHFFFAOYSA-N	COC1=C(O)C=CC(CN=C(O)CCCCCCC(C)C)=C1	23798	6653.69	0	107982	C16952
neg	565.05	Uridine 5'-diphospho-D-glucose	-1.3551	2.3686	7.227	4.531	[M-H]-	Pyrimidine nucleotide sugars	HSCJRCZFDFQWRP-JZMIEXBBSA-N	OC[C@H]1O[C@H](OP(O)(=O)OP(O)(=O)OC[C@H]2O[C@H]([C@H](O)[C@@H]2O)N2C=CC(=O)NC2=O)[C@H](O)[C@@H](O)[C@@H]1O	37324.5	95480.9	0	8629	C00029
neg	565.047	Uridine 5'-diphospho-D-glucose	-1.8941	2.3113	1.539	-0.549	[M-H]-	Pyrimidine nucleotide sugars	HSCJRCZFDFQWRP-JZMIEXBBSA-N	OC[C@H]1O[C@H](OP(O)(=O)OP(O)(=O)OC[C@H]2O[C@H]([C@H](O)[C@@H]2O)N2C=CC(=O)NC2=O)[C@H](O)[C@@H](O)[C@@H]1O	11839.2	44005.3	0	8629	C00029
neg	165.056	D-3-Phenyllactic acid	1.4603	2.1211	6.151	3.453	[M-H]-	Phenylpropanoic acids	VOXXWSYKYCBWHO-MRVPVSSYSA-N	O[C@H](CC1=CC=CC=C1)C(O)=O	182968	66493.5	36.3614	643327	C05607
neg	147.046	trans-Cinnamate	1.2515	1.9233	6.139	4.556	[M-H]-	Cinnamic acids	WBYWAXJHAXSJNI-VOTSOKGWSA-N	OC(=O)\C=C\C1=CC=CC=C1	127619	53600	75.663	444539	C00423
neg	577.162	Rhoifolin	-1.0427	1.8656	8.19	9.096	[M-H]-	Flavonoid-7-O-glycosides	RPMNUQRUHXIGHK-PYXJVEIZSA-N	C[C@@H]1O[C@@H](O[C@@H]2[C@@H](O)[C@H](O)[C@@H](CO)O[C@H]2OC2=CC(O)=C3C(=O)C=C(OC3=C2)C2=CC=C(O)C=C2)[C@H](O)[C@H](O)[C@H]1O	54391.2	112050	0	5282150	C12627
neg	341.11	Galactinol Dihydrate	-1.6157	1.7829	1.021	3.401	[M-H]-	O-glycosyl compounds	VCWMRQDBPZKXKG-SPBUTQSFSA-N	OC[C@H]1O[C@H](OC2[C@H](O)[C@@H](O)C(O)[C@@H](O)[C@H]2O)[C@H](O)[C@@H](O)[C@H]1O	26539.4	81334.7	43.1582	439451	C01235
neg	477.108	Isorhamnetin-3-O-glucoside	-1.1774	1.6373	8.256	7.944	[M-H]-	Flavonoid-3-O-glycosides	CQLRUIIRRZYHHS-LFXZADKFSA-N	COC1=C(O)C=CC(=C1)C1=C(O[C@@H]2O[C@H](CO)[C@@H](O)[C@H](O)[C@H]2O)C(=O)C2=C(O)C=C(O)C=C2O1	155284	351200	0	5318645	C22589
neg	261.114	ARTEMISIN	-1.5902	1.5364	10.489	3.983	[M-H]-	Eudesmanolides, secoeudesmanolides, and derivatives	LUHMMHZLDLBAKX-DBIGVJDZSA-N	O=C1C=CC2(C(=C1C)C3OC(=O)C(C)C3C(O)C2)C	16476.5	49610.6	130.456	65030	C09344
neg	165.056	D-3-Phenyllactic acid	2.8294	1.5167	7.737	3.453	[M-H]-	Phenylpropanoic acids	VOXXWSYKYCBWHO-MRVPVSSYSA-N	O[C@H](CC1=CC=CC=C1)C(O)=O	137399	19330.7	107.093	643327	C05607
neg	447.094	Kaempferol-3-O-glucoside	-1.8403	1.4789	5.635	1.566	[M-H]-	Flavonoid-3-O-glycosides	JPUKWEQWGBDDQB-QSOFNFLRSA-N	OC[C@H]1O[C@@H](OC2=C(OC3=CC(O)=CC(O)=C3C2=O)C2=CC=C(O)C=C2)[C@H](O)[C@@H](O)[C@@H]1O	14160.8	50708.6	0	5282102	C12249
neg	137.025	P-HYDROXYBENZOIC ACID	-1.0119	1.4005	2.659	3.357	[M-H]-	Hydroxybenzoic acid derivatives	FJKROLUGYXJWQN-UHFFFAOYSA-N	OC(=O)C1=CC=C(O)C=C1	34197.8	68960.3	72.7328	135	C00156
neg	218.962	Dicamba	-1.2033	1.3813	14.517	1.233	[M-H]-	O-methoxybenzoic acids and derivatives	IWEDIXLBFLAXBO-UHFFFAOYSA-N	c1(c(c(ccc1Cl)Cl)OC)C(O)=O	215459	496138	14829.3	3030	C18597
neg	85.0299	1,4-Butynediol	-1.5019	1.3723	3.789	19.052	[M-H]-	Primary alcohols	DLDJFQGPPSQZKI-UHFFFAOYSA-N	OCC#CCO	131191	371557	357.14	8066	C02497

## Sheet: IL15-His vs pBY
Supplementary Table 5c. List of significantly changed metabolites between IL15-His vs pBY
Mode	Average m/z	Metabolite name	log2(FC)	-LOG10(p)	Average RT (min)	Mass error (ppm)	Adduct type	Ontology	INCHIKEY	SMILES	Average normalised intensity IL15-His	Average normalised intensity pBY	Average normalised intensity Blank	PubChem_CID	KEGG_ID
pos	161.107	3-(2-AMINOETHYL)INDOLE	2.7136	3.0943	1.586	0.372	[M+H]+	Tryptamines and derivatives	APJYDQYYACXCRM-UHFFFAOYSA-N	NCCC1=CNC2=CC=CC=C12	764692	253564	1726.55	1150	C00398
pos	163.124	Nicotine	1.0482	3.0807	0.799	8.215	[M+H]+	Pyrrolidinylpyridines	SNICXCGAKADSCV-JTQLQIEISA-N	CN1CCC[C@H]1C1=CN=CC=C1	6.40662e+06	4.22623e+06	2732.54	89594	C00745
pos	268.105	Adenosine	1.5649	2.7153	2.887	2.275	[M+H]+	Purine nucleosides	OIRDTQYFTABQOQ-KQYNXXCUSA-N	NC1=C2N=CN([C@@H]3O[C@H](CO)[C@@H](O)[C@H]3O)C2=NC=N1	205550	74549.3	2121.96	60961	C00212
pos	117.057	Ketoisovaleric acid	1.0166	2.5605	0.788	15.463	[M+H]+	Short-chain keto acids and derivatives	QHKABHOOEWYVLI-UHFFFAOYSA-N	O=C(O)C(=O)C(C)C	638245	430065	1832.84	49	C00141
pos	245.165	Verruculotoxin	1.9977	2.5493	2.832	0.489	[M+H]+	Alpha amino acid amides	CUANCTHYEDWUMU-UHFFFAOYNA-N	OC1=NC(CC2=CC=CC=C2)CN2CCCCC12	71422.8	23591.6	538.865	162146	C10624
pos	130.065	Quinoline	1.0373	2.4671	0.789	-1.153	[M+H]+	Quinolines and derivatives	SMWDFEZZVXVKRB-UHFFFAOYSA-N	C1=CC=C2N=CC=CC2=C1	755262	522141	5360.3	7047	C06413
pos	94.0651	ANILINE	1.002	2.2898	2.291	-0.319	[M+H]+	Aniline and substituted anilines	PAYRUJLWNCNPSJ-UHFFFAOYSA-N	NC1=CC=CC=C1	110869	66641.5	8892.02	6115	C00292
pos	477.223	Loperamide hydrochloride	-1.7891	2.2814	5.024	-15.548	[M+H]+	Diphenylmethanes	RDOIQAHITMMDAJ-UHFFFAOYSA-N	CN(C)C(=O)C(CCN1CCC(O)(CC1)C1=CC=C(Cl)C=C1)(C1=CC=CC=C1)C1=CC=CC=C1	125088	237640	570.672	3955	C07080
pos	144.081	2-Naphthylamine	1.3486	2.2018	1.684	-1.18	[M+H]+	Naphthalenes	JBIJLHTVPXGSAM-UHFFFAOYSA-N	NC1=CC2=C(C=CC=C2)C=C1	489145	253859	144.392	7057	C02227
pos	319.136	Cryptotanshinone	1.1693	2.1988	3.184	17.234	[M+Na]+	Tanshinones, isotanshinones, and derivatives	GVKKJJOMQCNPGB-JTQLQIEISA-N	O=C1C(=O)C2=C(OCC2C)C=3C=CC4=C(C13)CCCC4(C)C	1.25423e+06	312823	1316.21	160254	C94291
pos	86.0963	PIPERIDINE	-1.0507	2.0433	1.296	-1.394	[M+H]+	Piperidines	NQRYJNQNLNOLGT-UHFFFAOYSA-N	C1CCNCC1	205507	212994	11891.1	8082	C01746
pos	166.05	4-PYRIDOXATE	-1.0418	1.8769	2.276	6.203	[M-H2O+H]+	Pyridinecarboxylic acids	HXACOUQIXZGNBF-UHFFFAOYSA-N	CC1=NC=C(CO)C(C(O)=O)=C1O	104813	143204	1541.51	6723	C00847
pos	477.231	Loperamide hydrochloride	1.0632	1.8689	5.239	1.09	[M+H]+	Diphenylmethanes	RDOIQAHITMMDAJ-UHFFFAOYSA-N	CN(C)C(=O)C(CCN1CCC(O)(CC1)C1=CC=C(Cl)C=C1)(C1=CC=CC=C1)C1=CC=CC=C1	289788	158422	586.085	3955	C07080
pos	117.057	Ketoisovaleric acid	1.0966	1.8182	1.281	13.84	[M+H]+	Short-chain keto acids and derivatives	QHKABHOOEWYVLI-UHFFFAOYSA-N	O=C(O)C(=O)C(C)C	2.24453e+06	1.11962e+06	2388.73	49	C00141
pos	130.065	Quinoline	1.1242	1.8015	1.281	-2.691	[M+H]+	Quinolines and derivatives	SMWDFEZZVXVKRB-UHFFFAOYSA-N	C1=CC=C2N=CC=CC2=C1	2.67596e+06	1.32574e+06	4334.61	7047	C06413
pos	285.131	Articaine HCl	1.2087	1.6811	5.065	13.468	[M+H]+	Thiophene carboxylic acids and derivatives	QTGIAADRBBLJGA-UHFFFAOYNA-N	CCCNC(C)C(=O)NC1=C(SC=C1C)C(=O)OC	123942	50601.2	9485.79	32169	C74233
pos	527.159	Melezitose	-1.0471	1.5879	0.869	0.93	[M+Na]+	Oligosaccharides	QWIZNVHXZXRPDR-WSCXOGSTSA-N	OCC1OC(OC2C(O)C(OC2(OC3OC(CO)C(O)C(O)C3O)CO)CO)C(O)C(O)C1O	31793.3	56296.9	0	92817	C08243
pos	399.145	S-Adenosyl-L-methionine	-1.359	1.5683	0.829	0.852	[M+H]+	5'-deoxy-5'-thionucleosides	MEFKEPWMEQBLKI-AIRLBKTGSA-N	C[S+](CC[C@H](N)C([O-])=O)C[C@H]1O[C@H]([C@H](O)[C@@H]1O)N1C=NC2=C(N)N=CN=C12	26345.3	120433	1302.15	34755	C00019
pos	439.23	Quinapril hydrochloride (Accupril)	-1.3798	1.5091	5.655	16.051	[M+H]+	Dipeptides	JSDRRTOADPPCHY-UHFFFAOYNA-N	CCOC(=O)C(CCC1=CC=CC=C1)NC(C)C(=O)N1CC2=C(CC1C(O)=O)C=CC=C2	659217	615123	662.833	54891	C07340
pos	317.085	cyclopenin	1.6976	1.4958	2.965	-17.503	[M+Na]+		APLKWZASYUZSBL-PBHICJAKSA-N	O=C1C=2C=CC=CC2N=C(O)C3(OC3C=4C=CC=CC4)N1C	39775.8	31951.6	758.438	73525	C22623
pos	498.173	Tebipenem pivoxil (L-084)	1.2031	1.3856	5.071	0.361	[M+H]+	Thienamycins	SNUDIPVBUUXCDG-UHFFFAOYNA-N	CC(O)C1C2C(C)C(SC3CN(C3)C3=NCCS3)=C(N2C1=O)C(=O)OCOC(=O)C(C)(C)C	439462	252776	0	9892071	C73086
pos	132.102	L-LEUCINE	1.0913	1.3845	0.75	2.498	[M+H]+	Leucine and derivatives	ROHFNLRQFUQHCH-YFKPBYRVSA-N	CC(C)C[C@H](N)C(O)=O	365316	194154	27289.5	6106	C00123
pos	163.039	NCGC00095801-05!7-hydroxychromen-2-one	-2.6029	1.3176	3.122	-2.147	[M+H]+	7-hydroxycoumarins	ORHBXUUXSCNDEV-UHFFFAOYSA-N	OC1=CC2=C(C=C1)C=CC(=O)O2	279593	1.42713e+06	2957.86	5281426	C09315
pos	347.124	Nifedipine (Adalat)	-1.7075	1.3019	4.323	-0.259	[M+H]+	Dihydropyridinecarboxylic acids and derivatives	HYIMSNHJOBLJNT-UHFFFAOYSA-N	COC(=O)C1=C(C)NC(C)=C(C1C1=C(C=CC=C1)[N+]([O-])=O)C(=O)OC	26943.2	116742	1582.11	4485	C07266
neg	595.171	Eriodictyol-7-O-neohesperidoside	-1.2712	3.0059	5.678	6.25	[M-H]-	Flavonoid-7-O-glycosides	OBKKEZLIABHSGY-DOYQYKRZSA-N	C[C@@H]1O[C@@H](O[C@@H]2[C@@H](O)[C@H](O)[C@@H](CO)O[C@H]2OC2=CC(O)=C3C(=O)C[C@H](OC3=C2)C2=CC(O)=C(O)C=C2)[C@H](O)[C@H](O)[C@H]1O	150816	364020	0	114627	C09805
neg	577.16	Rhoifolin	-1.5139	2.9651	7.216	5.926	[M-H]-	Flavonoid-7-O-glycosides	RPMNUQRUHXIGHK-PYXJVEIZSA-N	C[C@@H]1O[C@@H](O[C@@H]2[C@@H](O)[C@H](O)[C@@H](CO)O[C@H]2OC2=CC(O)=C3C(=O)C=C(OC3=C2)C2=CC=C(O)C=C2)[C@H](O)[C@H](O)[C@H]1O	24111.7	68860.7	7.89671	5282150	C12627
neg	96.9604	Phosphoric acid	-1.1279	2.7547	7.384	-3.507	[M-H]-	Non-metal phosphates	NBIIXXVUZAFLBC-UHFFFAOYSA-N	O=P(O)(O)O	3.68224e+06	8.04701e+06	2863.12	1004	C00009
neg	477.108	Isorhamnetin-3-O-glucoside	-2.6485	2.6442	8.256	7.944	[M-H]-	Flavonoid-3-O-glycosides	CQLRUIIRRZYHHS-LFXZADKFSA-N	COC1=C(O)C=CC(=C1)C1=C(O[C@@H]2O[C@H](CO)[C@@H](O)[C@H](O)[C@H]2O)C(=O)C2=C(O)C=C(O)C=C2O1	56010.5	351200	0	5318645	C22589
neg	218.962	Dicamba	1.5735	2.471	14.977	0.959	[M-H]-	O-methoxybenzoic acids and derivatives	IWEDIXLBFLAXBO-UHFFFAOYSA-N	c1(c(c(ccc1Cl)Cl)OC)C(O)=O	144117	48420.7	29710.3	3030	C18597
neg	595.171	Eriodictyol-7-O-neohesperidoside	-1.0626	2.4542	6.226	7.376	[M-H]-	Flavonoid-7-O-glycosides	OBKKEZLIABHSGY-DOYQYKRZSA-N	C[C@@H]1O[C@@H](O[C@@H]2[C@@H](O)[C@H](O)[C@@H](CO)O[C@H]2OC2=CC(O)=C3C(=O)C[C@H](OC3=C2)C2=CC(O)=C(O)C=C2)[C@H](O)[C@H](O)[C@H]1O	71286.3	148898	38.0948	114627	C09805
neg	577.162	Rhoifolin	-1.9671	2.4194	8.19	9.096	[M-H]-	Flavonoid-7-O-glycosides	RPMNUQRUHXIGHK-PYXJVEIZSA-N	C[C@@H]1O[C@@H](O[C@@H]2[C@@H](O)[C@H](O)[C@@H](CO)O[C@H]2OC2=CC(O)=C3C(=O)C=C(OC3=C2)C2=CC=C(O)C=C2)[C@H](O)[C@H](O)[C@H]1O	28659.6	112050	0	5282150	C12627
neg	96.9604	Phosphoric acid	-1.6325	2.3644	8.224	14.336	[M-H]-	Non-metal phosphates	NBIIXXVUZAFLBC-UHFFFAOYSA-N	O=P(O)(O)O	4.32689e+06	1.34151e+07	160.242	1004	C00009
neg	85.0299	1,4-Butynediol	-1.604	2.3512	3.789	19.052	[M-H]-	Primary alcohols	DLDJFQGPPSQZKI-UHFFFAOYSA-N	OCC#CCO	122230	371557	357.14	8066	C02497
neg	565.05	Uridine 5'-diphospho-D-glucose	-2.2612	2.2274	7.227	4.531	[M-H]-	Pyrimidine nucleotide sugars	HSCJRCZFDFQWRP-JZMIEXBBSA-N	OC[C@H]1O[C@H](OP(O)(=O)OP(O)(=O)OC[C@H]2O[C@H]([C@H](O)[C@@H]2O)N2C=CC(=O)NC2=O)[C@H](O)[C@@H](O)[C@@H]1O	19917.8	95480.9	0	8629	C00029
neg	96.9604	Phosphoric acid	-1.2022	2.2253	12.039	15.058	[M-H]-	Non-metal phosphates	NBIIXXVUZAFLBC-UHFFFAOYSA-N	O=P(O)(O)O	1.89802e+06	4.36711e+06	4077.71	1004	C00009
neg	223.135	Methyl Jasmonate	1.3596	2.0838	9.454	4.033	[M-H]-	Jasmonic acids	GEWDNTWNSAZUDX-WQMVXFAESA-N	CC\C=C/C[C@@H]1[C@@H](CC(=O)OC)CCC1=O	20424.8	7959.07	0	5281929	C11512
neg	611.199	Neohesperidin dihydrochalcone	-1.0383	2.0823	5.299	1.293	[M-H]-	Flavonoid O-glycosides	ITVGXXMINPYUHD-CUVHLRMHSA-N	COC1=C(O)C=C(CCC(=O)C2=C(O)C=C(O[C@@H]3O[C@H](CO)[C@@H](O)[C@H](O)[C@H]3O[C@@H]3O[C@@H](C)[C@H](O)[C@@H](O)[C@H]3O)C=C2O)C=C1	12457.9	25586.2	34.1959	30231	C60764
neg	513.236	Telmisartan	1.3697	2.0538	7.671	12.256	[M-H]-	Biphenyls and derivatives	RMMXLENWKUUMAY-UHFFFAOYSA-N	CCCc1nc2c(cc(cc2n1Cc3ccc(cc3)c4ccccc4C(=O)O)c5nc6ccccc6n5C)C	89069	34467.6	221.544	65999	C07710
neg	341.11	Galactinol Dihydrate	-2.2193	2.0418	1.021	3.401	[M-H]-	O-glycosyl compounds	VCWMRQDBPZKXKG-SPBUTQSFSA-N	OC[C@H]1O[C@H](OC2[C@H](O)[C@@H](O)C(O)[C@@H](O)[C@H]2O)[C@H](O)[C@@H](O)[C@H]1O	17466.5	81334.7	43.1582	439451	C01235
neg	577.161	Rhoifolin	-1.7699	2.0081	6.973	8.039	[M-H]-	Flavonoid-7-O-glycosides	RPMNUQRUHXIGHK-PYXJVEIZSA-N	C[C@@H]1O[C@@H](O[C@@H]2[C@@H](O)[C@H](O)[C@@H](CO)O[C@H]2OC2=CC(O)=C3C(=O)C=C(OC3=C2)C2=CC=C(O)C=C2)[C@H](O)[C@H](O)[C@H]1O	50630.3	172668	0	5282150	C12627
neg	173.046	(-)-Shikimic acid	-1.0853	2.0031	4.307	0.231	[M-H]-	Shikimic acids and derivatves	JXOHGGNKMLTUBP-HSUXUTPPSA-N	O[C@@H]1CC(=C[C@@H](O)[C@H]1O)C(O)=O	502756	1.06677e+06	119.152	8742	C00493
neg	261.114	ARTEMISIN	-1.4298	1.9262	10.489	3.983	[M-H]-	Eudesmanolides, secoeudesmanolides, and derivatives	LUHMMHZLDLBAKX-DBIGVJDZSA-N	O=C1C=CC2(C(=C1C)C3OC(=O)C(C)C3C(O)C2)C	18415.1	49610.6	130.456	65030	C09344
neg	96.9603	Phosphoric acid	-1.9626	1.8765	11.236	14.027	[M-H]-	Non-metal phosphates	NBIIXXVUZAFLBC-UHFFFAOYSA-N	O=P(O)(O)O	2.27426e+06	8.86444e+06	1623.2	1004	C00009
neg	137.025	P-HYDROXYBENZOIC ACID	-1.1645	1.8305	3.652	4.014	[M-H]-	Hydroxybenzoic acid derivatives	FJKROLUGYXJWQN-UHFFFAOYSA-N	OC(=O)C1=CC=C(O)C=C1	35531.5	79648.1	102.252	135	C00156
neg	409.133	tephrosin	-1.2384	1.8261	10.541	10.07	[M-H]-		AQBZCCQCDWNNJQ-AUSIDOKSSA-N	O=C1C2=CC=C3OC(C=CC3=C2OC4COC5=CC(OC)=C(OC)C=C5C14O)(C)C	26204.8	61826.2	0	114909	C10535
neg	193.051	3-(4-HYDROXY-3-METHOXYPHENYL)PROP-2-ENOICACID	-2.0373	1.7477	6.073	0.932	[M-H]-	Hydroxycinnamic acids	KSEBMYQBYZTDHS-HWKANZROSA-N	COC1=C(O)C=CC(\C=C\C(O)=O)=C1	282640	1.1602e+06	163.028	445858	C01494
neg	161.025	Umbelliferone	-1.6648	1.7371	6.073	4.72	[M-H]-		ORHBXUUXSCNDEV-UHFFFAOYSA-N	O=C1OC=2C=C(O)C=CC2C=C1	45507.1	144291	72.8667	5281426	C09315
neg	273.036	Phenylbenzimidazole sulfonic acid	1.02	1.686	3.675	6.593	[M-H]-	Phenylbenzimidazoles	UVCJGUGAGLDPAA-UHFFFAOYSA-N	c1ccc(cc1)c2[nH]c3cc(ccc3n2)S(=O)(=O)O	4.42482e+06	2.18196e+06	24782.2	33919	D10005
neg	187.098	Azelaic acid	1.8064	1.6855	5.167	3.902	[M-H]-		BDJRBEYXGGNYIS-UHFFFAOYSA-N	O=C(O)CCCCCCCC(=O)O	83623	23908.1	33.8154	2266	C08261
neg	565.048	Uridine 5'-diphospho-D-glucose	1.8601	1.678	5.25	0	[M-H]-	Pyrimidine nucleotide sugars	HSCJRCZFDFQWRP-JZMIEXBBSA-N	OC[C@H]1O[C@H](OP(O)(=O)OP(O)(=O)OC[C@H]2O[C@H]([C@H](O)[C@@H]2O)N2C=CC(=O)NC2=O)[C@H](O)[C@@H](O)[C@@H]1O	307268	84640	0	8629	C00029
neg	229.145	Dodecanedioic acid	1.391	1.6583	6.341	3.448	[M-H]-	Medium-chain fatty acids	TVIDDXQYHWJXFK-UHFFFAOYSA-N	OC(=O)CCCCCCCCCCC(O)=O	57009	21737.4	751.466	12736	C02678
neg	173.046	(-)-Shikimic acid	-1.5511	1.5896	3.901	0	[M-H]-	Shikimic acids and derivatves	JXOHGGNKMLTUBP-HSUXUTPPSA-N	O[C@@H]1CC(=C[C@@H](O)[C@H]1O)C(O)=O	569257	1.6682e+06	130.181	8742	C00493
neg	179.035	CAFFEIC ACID	-1.502	1.5603	3.901	0.168	[M-H]-	Hydroxycinnamic acids	QAIPRVGONGVQAS-DUXPYHPUSA-N	OC(=O)\C=C\C1=CC(O)=C(O)C=C1	533681	1.51157e+06	56.7941	689043	C01197
neg	555.285	Dronedarone	3.0274	1.536	14.223	-8.014	[M-H]-	Aryl-phenylketones	ZQTNQVWKHCQYLQ-UHFFFAOYSA-N	CCCCc1c(c2cc(ccc2o1)NS(=O)(=O)C)C(=O)c3ccc(cc3)OCCCN(CCCC)CCCC	227733	27930.9	214.99	208898	D02537
neg	155.035	SHIKIMATE	-1.3973	1.5197	3.898	10.256	[M-H2O-H]-	Shikimic acids and derivatves	JXOHGGNKMLTUBP-HSUXUTPPSA-N	C1[C@H]([C@@H]([C@@H](C=C1C(=O)O)O)O)O	44474	117147	508.393	8742	C00493
neg	165.056	D-3-Phenyllactic acid	1.6089	1.5115	7.737	3.453	[M-H]-	Phenylpropanoic acids	VOXXWSYKYCBWHO-MRVPVSSYSA-N	O[C@H](CC1=CC=CC=C1)C(O)=O	58963.6	19330.7	107.093	643327	C05607
neg	385.115	1-O-b-D-glucopyranosyl sinapate	1.0946	1.5024	3.89	1.766	[M-H]-	Hydroxycinnamic acid glycosides	XRKBRPFTFKKHEF-DGDBGZAXSA-N	COC1=CC(\C=C\C(=O)O[C@@H]2O[C@H](CO)[C@@H](O)[C@H](O)[C@H]2O)=CC(OC)=C1O	13800.5	6462.26	49.5827	5280406	C01175
neg	191.056	D-(-)-Quinic acid	-1.1676	1.5009	4.276	0.994	[M-H]-	Quinic acids and derivatives	AAWZDTNXLSGCEK-LNVDRNJUSA-N	O[C@@H]1CC(O)(C[C@@H](O)C1O)C(O)=O	1.66378e+06	3.73742e+06	316.444	6508	C00296
neg	353.089	CHLOROGENIC ACID	-1.4902	1.4972	3.878	1.983	[M-H]-	Quinic acids and derivatives	CWVRJTMFETXNAD-JUHZACGLSA-N	O[C@@H]1C[C@](O)(C[C@@H](OC(=O)\C=C\C2=CC(O)=C(O)C=C2)[C@@H]1O)C(O)=O	4.54523e+06	1.27691e+07	309.44	1794427	C00852
neg	135.045	PHENYLACETIC ACID	-1.4482	1.496	3.903	0.37	[M-H]-	Benzene and substituted derivatives	WLJVXDMOQOGPHL-UHFFFAOYSA-N	OC(=O)CC1=CC=CC=C1	333591	910276	274.476	999	C07086
neg	685.276	Secoisolariciresinol diglucoside	-1.8357	1.455	7.284	7.034	[M-H]-	Lignan glycosides	SBVBJPHMDABKJV-UHFFFAOYNA-N	COC1=C(O)C=CC(CC(COC2OC(CO)C(O)C(O)C2O)C(COC2OC(CO)C(O)C(O)C2O)CC2=CC(OC)=C(O)C=C2)=C1	22907.4	81769	0	9917980	C22584
neg	191.06	D-(-)-Quinic acid	-1.4053	1.4331	3.788	19.523	[M-H]-	Quinic acids and derivatives	AAWZDTNXLSGCEK-LNVDRNJUSA-N	O[C@@H]1CC(O)(C[C@@H](O)C1O)C(O)=O	4.75008e+06	1.25819e+07	202.278	6508	C00296
neg	175.062	2-Isopropylmalic acid	1.0829	1.4286	3.719	1.999	[M-H]-	Hydroxy fatty acids	BITYXLXUCSKTJS-ZETCQYMHSA-N	CC(C)[C@@](O)(CC(O)=O)C(O)=O	88166.4	41622.2	126.296	5280523	C02504
neg	96.9604	Phosphoric acid	-1.014	1.4264	8.791	-4.332	[M-H]-	Non-metal phosphates	NBIIXXVUZAFLBC-UHFFFAOYSA-N	O=P(O)(O)O	1.67405e+06	3.38078e+06	1290.71	1004	C00009
neg	161.025	Umbelliferone	-1.5612	1.3899	3.789	1.677	[M-H]-		ORHBXUUXSCNDEV-UHFFFAOYSA-N	O=C1OC=2C=C(O)C=CC2C=C1	175375	517516	96.3483	5281426	C09315
neg	531.116	(-)-Maackiain-3-O-glucosyl-6''-O-malonate	-1.292	1.3121	4.889	2.071	[M-H]-	Pterocarpans	ZHXRWFOBROFZAC-UHFFFAOYNA-N	OC1C(COC(=O)CC(O)=O)OC(OC2=CC3=C(C=C2)C2OC4=CC5=C(OCO5)C=C4C2CO3)C(O)C1O	106625	261083	43.7169	23724669	C16231
